# Supplementary material for: Ecological correlates of chimpanzee termite fishing behavior in Mbam & Djerem National Park, Cameroon
Source: Ecol Evol. 2024 Jul 24;14(7):e70080. doi: 10.1002/ece3.70080 (PMC11268952; doi:10.1002/ece3.70080)
Supplement: Supplementary file 1 — Appendix S1 [file ECE3-14-e70080-s001.zip]

Archive with 8 entries (8 files):
- 1_SeasonalTermitePredatation.xlsx
- 2_TermiteSurveyData.xlsx
- 3_ClimateData.xlsx
- 4_FruitfallData.xlsx
- 5_SoilData.xlsx
- 6_DataForAnalysis.xlsx
- Ecological Correlates of Termite Fishing Seasonality.R
- README - Data Descriptions.rtf
