# Supplementary material for: Ecological correlates of chimpanzee termite fishing behavior in Mbam & Djerem National Park, Cameroon
Source: Ecol Evol. 2024 Jul 24;14(7):e70080. doi: 10.1002/ece3.70080 (PMC11268952; doi:10.1002/ece3.70080)
Supplement: Supplementary file 1 — Appendix S1 [file ECE3-14-e70080-s001.zip › 1_SeasonalTermitePredatation.xlsx]

## Sheet: Sheet1
Year	Month	Smustia gigantea	Phataginus tricuspis	Orycteropus afer	Civittictis civetta	Pan troglodytes ellioti
2020	Feb	3	0	2	0	0
2020	Mar	26	3	8	3	2
2020	Apr	10	12	24	8	4
2020	May	37	3	16	20	83
2020	Jun	43	6	9	46	27
2020	Jul	1	0	1	2	0
2020	Aug	0	0	4	1	0
2020	Sep	1	1	3	1	0
2020	Oct	4	9	3	1	0
2020	Nov	10	16	0	0	0
2020	Dec	0	0	0	0	0
2021	Jan	0	1	3	2	0
2021	Feb	47	8	15	9	0
2021	Mar	13	19	6	6	8
2021	Apr	20	4	3	19	130
2021	May	186	1	56	27	12
2021	Jun	44	16	6	34	0
2021	Jul	1	2	2	7	0
2021	Aug	2	0	1	3	0
2021	Sep	10	4	4	1	0
2021	Oct	12	7	10	4	44
2021	Nov	5	5	4	3	0
2021	Dec	2	1	5	2	0
2022	Jan	1	0	1	2	0
2022	Feb	3	0	12	3	0
2022	Mar	24	2	31	14	0
2022	Apr	18	2	31	12	21
2022	May	31	1	4	36	336
2022	Jun	137	1	9	79	118
2022	Jul	16	1	1	23	6
2022	Aug	1	0	2	0	0
2022	Sep	2	1	2	1	0
2022	Oct	5	1	3	2	0
2022	Nov	5	3	8	0	0
2022	Dec	2	6	5	0	0
2023	Jan	1	1	1	1	0
2023	Feb	0	1	3	0	0
2023	Mar	16	0	6	2	0
2023	Apr	9	0	2	0	0
