# Supplementary material for: Ecological correlates of chimpanzee termite fishing behavior in Mbam & Djerem National Park, Cameroon
Source: Ecol Evol. 2024 Jul 24;14(7):e70080. doi: 10.1002/ece3.70080 (PMC11268952; doi:10.1002/ece3.70080)
Supplement: Supplementary file 1 — Appendix S1 [file ECE3-14-e70080-s001.zip › 2_TermiteSurveyData.xlsx]

## Sheet: Sheet1
Mound	Mtype	Transect	Meter	Date	Time	Month	Q1	Q2	Q3	Q4	Q5	Qavg	Qmed	Qran	QTot	Presence Notes	HS1	HS1Term	HS1Arth	HS2	HS2Term	HS2Arth	HS3	HS3Term	HS3Arth	HS4	HS4Term	HS4Arth	HS5	HS5Term	HS5Arth	HSavg	HSmed	HSran	HSTot	ST1	ST1Term	ST1Arth	ST2	ST2Term	ST2Arth	ST3	ST3Term	ST3Arth	ST4	ST4Term	ST4Arth	ST5	ST5Term
A	UN	8	1750	2022-04-14	11:40:00	Apr	0	1	1	1	1	0.8	1	1	4		-	-	-	-	-	-	-	-	-	-	-	-	-	-	-	-	-	-	-	-	-	-	-	-	-	-	-	-	-	-	-	-	-
C	UN	6	350	2022-04-15	10:22:00	Apr	3	1	1	3	1	1.8	1	2	9		-	-	-	-	-	-	-	-	-	-	-	-	-	-	-	-	-	-	-	-	-	-	-	-	-	-	-	-	-	-	-	-	-
B	UN	3	850	2022-04-17	13:10:00	Apr	1	1	1	1	1	1	1	0	5		-	-	-	-	-	-	-	-	-	-	-	-	-	-	-	-	-	-	-	-	-	-	-	-	-	-	-	-	-	-	-	-	-
E	AE	3	900	2022-04-17	11:00:00	Apr	1	5	1	1	1	1.8	1	4	9		-	-	-	-	-	-	-	-	-	-	-	-	-	-	-	-	-	-	-	-	-	-	-	-	-	-	-	-	-	-	-	-	-
I	AE	2	650	2022-04-18	11:05:00	Apr	1	3	2	2	1	1.8	2	2	9		-	-	-	-	-	-	-	-	-	-	-	-	-	-	-	-	-	-	-	-	-	-	-	-	-	-	-	-	-	-	-	-	-
H	AE	2	1200	2022-04-18	08:50:00	Apr	1	1	5	2	1	2	1	4	10		-	-	-	-	-	-	-	-	-	-	-	-	-	-	-	-	-	-	-	-	-	-	-	-	-	-	-	-	-	-	-	-	-
F	AE	1	1475	2022-04-19	09:35:00	Apr	4	1	1	1	0	1.4	1	4	7		-	-	-	-	-	-	-	-	-	-	-	-	-	-	-	-	-	-	-	-	-	-	-	-	-	-	-	-	-	-	-	-	-
A	UN	8	1750	2022-05-15	11:45:00	May	2	1	1	1	1	1.2	1	1	6		1	70	0	1	25	0	2	150	0	3	80	0	2	50	1	1.8	2	2	9	1	0	0	2	5	2	1	1	1	1	8	0	5	0
C	UN	6	350	2022-05-15	12:05:00	May	0	1	2	1	1	1	1	2	5		4	0	0	4	0	0	3	6	0	5	0	0	5	0	0	4.2	4	2	21	1	20	1	3	2	0	2	30	0	5	27	0	2	48
B	UN	3	850	2022-05-18	09:20:00	May	1	0	1	1	2	1	1	2	5		2	0	2	1	18	0	1	0	0	2	0	0	1	20	0	1.4	1	1	7	5	0	0	2	0	3	2	0	4	1	12	2	1	0
E	AE	3	900	2022-05-18	11:15:00	May	1	1	1	2	1	1.2	1	1	6		1	0	0	1	35	0	1	20	2	1	25	0	1	30	1	1	1	0	5	1	0	0	1	0	0	5	0	0	5	10	0	5	0
I	AE	2	650	2022-05-20	09:00:00	May	1	1	2	2	2	1.6	2	1	8		1	80	0	3	50	0	3	100	0	2	85	0	2	110	0	2.2	2	2	11	5	0	2	4	30	0	5	15	0	5	0	1	5	0
H	AE	2	1200	2022-05-20	10:55:00	May	2	3	2	2	1	2	2	2	10		1	150	0	2	110	0	2	40	0	5	4	1	5	3	0	3	2	4	15	5	8	0	5	0	0	2	15	0	5	0	0	5	0
F	AE	1	1475	2022-05-20	13:26:00	May	2	2	1	1	1	1.4	1	1	7		1	15	2	0	0	0	0	0	0	0	0	0	0	0	0	0.2	0	1	1	5	0	0	5	0	0	1	20	0	5	0	0	0	0
A	UN	8	1750	2022-06-14	11:49:00	Jun	1	2	2	2	1	1.6	2	1	8		1	40	0	5	0	1	1	60	0	3	55	0	3	50	0	2.6	3	4	13	1	0	1	5	0	4	5	0	2	3	25	2	2	8
C	UN	6	350	2022-06-14	14:03:00	Jun	2	1	2	1	1	1.4	1	1	7		4	0	0	4	6	0	1	50	1	5	0	0	5	0	0	3.8	4	4	19	4	250	0	5	0	4	3	40	1	5	0	0	5	0
B	UN	3	850	2022-06-15	12:13:00	Jun	1	2	2	1	1	1.4	1	1	7		1	0	5	3	150	0	1	15	2	5	0	0	1	130	0	2.2	1	4	11	5	0	0	5	0	0	5	0	0	1	20	3	1	15
E	AE	3	900	2022-06-15	14:20:00	Jun	1	1	2	1	2	1.4	1	1	7		1	30	6	1	0	2	1	0	0	1	0	0	-	-	-	1	1	0	4	5	0	0	1	0	0	1	0	1	5	0	0	5	0
I	AE	2	650	2022-06-19	09:13:00	Jun	1	2	1	2	2	1.6	2	1	8		3	30	1	1	20	3	-	-	-	3	8	0	4	0	0	2.75	3	3	11	1	3	0	1	1	1	5	0	0	1	10	0	2	10
H	AE	2	1200	2022-06-19	11:10:00	Jun	2	1	1	2	3	1.8	2	2	9		2	100	4	3	20	1	3	40	0	1	6	0	4	0	0	2.6	3	3	13	5	0	0	5	0	0	5	0	0	5	0	0	5	5
F	AE	1	1475	-	-	-	-	-	-	-	-	-	-	-	-	Data missing	-	-	-	-	-	-	-	-	-	-	-	-	-	-	-	-	-	-	-	-	-	-	-	-	-	-	-	-	-	-	-	-	-
A	UN	8	1750	2022-07-15	12:00:00	Jul	3	1	1	3	2	2	2	2	10		4	0	0	3	0	0	4	25	10	5	0	0	1	80	2	3.4	4	4	17	2	0	0	5	0	0	5	0	0	3	0	0	2	0
C	UN	6	350	2022-07-17	09:03:00	Jul	1	1	1	0	0	0.6	1	1	3		1	0	5	4	20	0	-	-	-	5	0	0	5	0	0	3.75	4.5	4	15	5	10	1	4	100	1	2	3	1	1	0	4	3	30
B	UN	3	850	2022-07-19	09:57:00	Jul	0	1	2	2	1	1.2	1	2	6		0	0	0	5	0	0	5	0	2	2	0	3	2	10	0	2.8	2	5	14	3	20	0	2	5	1	4	100	0	4	100	1	5	0
E	AE	3	900	2022-07-19	11:55:00	Jul	0	1	1	1	1	0.8	1	1	4		1	10	0	1	20	4	4	50	1	5	10	1	2	30	0	2.6	2	4	13	5	20	0	0	0	1	5	0	1	5	0	0	0	0
I	AE	2	650	2022-07-21	12:33:00	Jul	1	1	0	1	1	0.8	1	1	4		5	0	1	4	30	2	1	10	2	2	100	0	4	50	5	3.2	4	4	16	5	1	0	5	0	0	2	10	0	3	20	1	5	0
H	AE	2	1200	2022-07-21	10:44:00	Jul	1	1	1	3	2	1.6	1	2	8		1	50	1	3	50	0	3	10	0	4	0	0	2	100	0	2.6	3	3	13	2	0	3	4	3	0	4	3	3	4	0	1	3	0
F	AE	1	1475	2022-07-22	12:00:00	Jul	0	1	1	1	1	0.8	1	1	4		1	8	2	1	10	0	0	0	0	0	0	0	0	0	0	0.4	0	1	2	0	0	0	1	0	0	1	0	4	0	0	0	0	0
A	UN	8	1750	2022-08-15	13:18:00	Aug	0	2	1	1	1	1	1	2	5		3	30	0	4	20	0	4	10	0	3	50	0	2	120	0	3.2	3	2	16	3	10	0	5	0	0	5	0	0	1	0	0	1	0
C	UN	6	350	2022-08-14	15:48:00	Aug	1	0	1	2	0	0.8	1	2	4		4	0	0	4	0	0	1	70	0	4	0	0	5	0	0	3.6	4	4	18	3	10	0	3	20	0	2	20	0	1	0	0	5	0
B	UN	3	850	2022-08-20	09:22:00	Aug	1	2	0	0	0	0.6	0	2	3		1	0	0	2	60	0	0	0	0	2	30	0	3	200	0	1.6	2	3	8	5	0	0	3	0	0	3	0	0	4	150	3	0	0
E	AE	3	900	2022-08-20	10:26:00	Aug	0	0	1	1	0	0.4	0	1	2		0	0	0	1	30	0	2	100	2	1	0	0	4	50	3	1.6	1	4	8	0	0	1	1	0	0	1	15	3	3	5	5	2	0
I	AE	2	650	-	-	-	-	-	-	-	-	-	-	-	-	Data missing	-	-	-	-	-	-	-	-	-	-	-	-	-	-	-	-	-	-	-	-	-	-	-	-	-	-	-	-	-	-	-	-	-
H	AE	2	1200	2022-08-13	10:53:00	Aug	0	1	0	1	0	0.4	0	1	2		1	10	1	1	25	0	3	20	0	3	10	0	2	40	0	2	2	2	10	2	25	1	2	10	1	2	25	0	2	4	2	1	20
F	AE	1	1475	2022-08-13	14:27:00	Aug	0	0	0	0	0	0	0	0	0		1	0	0	3	0	0	1	10	0	1	25	0	1	5	1	1.4	1	2	7	1	0	0	2	0	0	1	0	0	1	0	0	1	0
A	UN	8	1750	2022-09-13	13:00:00	Sep	1	3	0	0	0	0.8	0	3	4		3	100	0	3	0	1	2	50	0	1	0	0	5	0	0	2.8	3	4	14	5	0	0	5	0	0	4	0	1	1	0	4	5	0
C	UN	6	350	2022-09-15	20:51:00	Sep	1	1	1	1	1	1	1	0	5		2	60	15	1	10	8	2	20	4	2	70	4	2	0	3	1.8	2	1	9	1	15	4	3	30	3	3	20	0	1	0	6	5	5
B	UN	3	850	2022-09-18	11:14:00	Sep	0	1	0	1	0	0.4	0	1	2		2	40	1	3	40	0	2	0	2	5	20	5	2	60	2	2.8	2	3	14	5	4	0	5	25	0	2	10	0	3	30	0	3	20
E	AE	3	900	2022-09-18	10:40:00	Sep	0	0	0	0	0	0	0	0	0		1	10	0	1	5	0	2	40	7	1	15	0	1	10	2	1.2	1	1	6	0	0	0	1	0	0	1	0	8	0	0	1	5	0
I	AE	2	650	2022-09-19	10:52:00	Sep	1	1	1	1	1	1	1	0	5		3	0	0	4	0	2	1	0	2	2	30	3	5	3	0	3	3	4	15	5	0	2	3	0	2	5	0	5	0	0	0	5	0
H	AE	2	1200	2022-09-19	09:42:00	Sep	1	1	1	1	1	1	1	0	5		1	3	1	1	20	3	1	31	1	1	13	2	5	0	0	1.8	1	4	9	5	3	7	3	5	4	5	1	0	4	10	0	3	5
F	AE	1	1475	2022-09-20	10:10:00	Sep	1	1	1	0	0	0.6	1	1	3		3	0	3	2	10	8	1	20	4	1	0	10	1	10	0	1.6	1	2	8	1	0	3	4	100	4	1	0	2	5	0	0	1	0
A	UN	8	1750	2022-10-13	12:30:00	Oct	5	5	4	2	-	4	4.5	3	16		0	0	0	2	0	1	1	20	0	3	10	1	1	5	0	1.4	1	3	7	-	-	-	2	0	0	3	0	1	1	0	1	1	0
C	UN	6	350	2022-10-15	08:53:00	Oct	1	1	1	1	1	1	1	0	5		5	0	0	5	0	0	5	0	0	5	0	0	5	0	0	5	5	0	25	2	10	0	4	30	0	4	50	0	1	0	0	1	0
B	UN	3	850	2022-10-17	11:05:00	Oct	0	1	0	0	1	0.4	0	1	2		1	60	0	5	40	0	0	0	0	3	3	0	4	70	0	2.6	3	5	13	5	0	0	5	0	0	3	0	0	5	0	0	4	60
E	AE	3	900	2022-10-17	09:42:00	Oct	0	0	2	0	0	0.4	0	2	2		1	20	0	2	50	0	1	30	0	1	20	0	1	10	0	1.2	1	1	6	0	0	0	0	0	0	0	0	0	0	0	2	1	0
I	AE	2	650	2022-10-18	10:21:00	Oct	1	1	1	0	1	0.8	1	1	4		5	0	0	3	10	0	3	50	1	5	0	1	4	0	3	4	4	2	20	2	0	4	3	15	0	5	0	0	5	0	0	4	20
H	AE	2	1200	2022-10-18	08:30:00	Oct	1	1	1	1	0	0.8	1	1	4		2	20	0	2	40	0	1	40	0	3	5	0	2	80	1	2	2	2	10	2	10	0	1	0	1	1	10	2	3	40	3	1	5
F	AE	1	1475	2022-10-19	09:02:00	Oct	1	1	0	1	-	0.75	1	1	3		1	15	0	1	10	0	1	0	2	1	0	2	5	0	0	1.8	1	4	9	1	0	3	3	20	1	2	10	2	0	0	0	1	5
A	UN	8	1750	2022-11-12	11:11:00	Nov	1	0	1	1	0	0.6	1	1	3		3	0	2	3	0	0	4	20	0	4	20	1	2	15	0	3.2	3	2	16	1	10	0	1	0	2	5	20	1	0	0	0	4	15
C	UN	6	350	2022-11-16	09:50:00	Nov	0	1	0	2	2	1	1	2	5		5	0	0	5	0	0	5	20	0	5	0	0	5	0	0	5	5	0	25	5	0	0	5	10	1	5	0	0	5	0	2	2	0
B	UN	3	850	2022-11-17	10:33:00	Nov	1	1	1	0	1	0.8	1	1	4		2	30	2	4	15	0	4	80	0	5	0	3	4	90	0	3.8	4	3	19	5	0	0	5	0	0	5	0	0	5	0	0	5	25
E	AE	3	900	2022-11-17	09:30:00	Nov	1	1	1	0	1	0.8	1	1	4		1	40	0	2	10	0	5	0	0	5	0	0	5	0	0	3.6	5	4	18	1	10	1	3	70	0	4	20	0	5	35	0	5	0
I	AE	2	650	2022-11-18	11:10:00	Nov	1	1	0	1	1	0.8	1	1	4		5	0	0	5	0	0	5	35	0	1	40	0	1	0	0	3.4	5	4	17	5	4	1	4	5	0	5	100	0	5	0	0	5	20
H	AE	2	1200	2022-11-18	09:50:00	Nov	1	0	0	1	1	0.6	1	1	3		1	40	0	1	15	0	1	15	0	3	50	0	1	40	0	1.4	1	2	7	4	0	0	3	20	0	1	0	0	2	0	0	2	50
F	AE	1	1475	2022-11-19	08:08:00	Nov	1	1	1	2	1	1.2	1	1	6		5	40	0	2	10	0	4	15	0	3	100	0	3	15	2	3.4	3	3	17	0	0	1	5	0	0	1	0	1	2	50	0	5	0
A	UN	8	1750	2022-12-12	11:21:00	Dec	1	1	1	1	1	1	1	0	5		0	60	0	0	20	1	0	0	0	1	100	0	1	100	0	0.4	0	1	2	2	50	0	5	0	0	4	100	0	5	0	0	4	100
C	UN	6	350	2022-12-14	08:40:00	Dec	1	1	0	1	0	0.6	1	1	3		0	0	0	0	0	0	2	100	0	0	0	0	2	0	0	0.8	0	2	4	4	50	0	3	50	0	5	0	0	4	100	0	0	0
B	UN	3	850	2022-12-17	09:40:00	Dec	1	1	0	0	1	0.6	1	1	3		0	0	0	5	0	0	0	0	0	4	50	0	5	70	0	2.8	4	5	14	2	0	3	5	4	0	4	100	0	5	0	0	5	0
E	AE	3	900	2022-12-17	08:50:00	Dec	0	1	0	1	1	0.6	1	1	3		0	0	0	0	0	0	0	0	0	0	0	0	1	40	0	0.2	0	1	1	0	0	0	1	20	0	1	100	0	4	100	0	4	100
I	AE	2	650	2022-12-18	10:20:00	Dec	1	0	0	1	1	0.6	1	1	3		5	0	0	5	0	0	4	0	0	2	30	0	5	0	0	4.2	5	3	21	5	0	0	5	0	0	5	5	0	5	0	0	-	-
H	AE	2	1200	2022-12-18	09:00:00	Dec	1	0	0	0	1	0.4	0	1	2		1	10	0	0	0	0	0	0	0	-	-	-	0	0	0	0.25	0	1	1	2	100	0	3	0	0	1	0	0	4	0	0	2	50
F	AE	1	1475	2022-12-17	08:00:00	Dec	1	0	1	1	1	0.8	1	1	4		-	-	-	-	-	-	-	-	-	-	-	-	-	-	-	-	-	-	-	3	40	0	1	45	0	3	60	0	3	100	2	2	50
A	UN	8	1750	2023-01-11	11:30:00	Jan	0	1	0	0	1	0.4	0	1	2		2	40	0	1	30	3	1	10	0	2	10	0	1	10	0	1.4	1	1	7	2	100	0	1	10	0	1	100	0	-	-	-	5	20
C	UN	6	350	2023-01-13	10:50:00	Jan	0	1	1	1	0	0.6	1	1	3		0	0	0	1	5	0	1	60	0	1	10	0	0	0	0	0.6	1	1	3	4	10	0	3	40	0	3	100	0	2	17	2	0	7
B	UN	3	850	2023-01-16	10:15:00	Jan	0	0	1	1	1	0.6	1	1	3		0	0	0	1	0	0	1	0	0	3	25	0	4	60	0	1.8	1	4	9	1	5	1	5	4	0	2	50	0	5	2	0	4	0
E	AE	3	900	2023-01-16	09:02:00	Jan	0	0	1	0	1	0.4	0	1	2		1	40	0	1	50	0	1	10	0	1	0	1	1	20	0	1	1	0	5	1	0	0	1	30	0	1	20	0	1	20	0	1	15
I	AE	2	650	2023-01-17	09:35:00	Jan	1	1	3	1	0	1.2	1	3	6		5	0	0	1	34	0	3	50	0	5	0	0	5	0	0	3.8	5	4	19	5	0	0	3	100	0	5	1	3	5	0	0	1	0
H	AE	2	1200	2023-01-17	08:30:00	Jan	1	1	0	0	1	0.6	1	1	3		0	13	0	-	-	-	0	0	0	0	0	0	1	30	0	0.25	0	1	1	1	20	0	1	13	0	2	20	0	5	0	2	3	45
F	AE	1	1475	2023-01-18	07:38:00	Jan	0	0	1	0	0	0.2	0	1	1		0	0	0	-	-	-	1	0	0	1	0	0	1	0	0	0.75	1	1	3	1	100	0	0	0	0	1	15	0	4	0	0	2	100
A	UN	8	1750	2023-02-11	09:35:00	Feb	1	0	1	1	1	0.8	1	1	4		0	0	0	1	15	2	0	0	0	1	10	0	1	5	0	0.6	1	1	3	0	0	0	2	30	4	5	50	2	1	10	0	0	0
C	UN	6	350	2023-02-18	08:50:00	Feb	1	1	1	1	2	1.2	1	1	6		1	10	0	0	0	0	0	0	0	1	10	1	0	0	0	0.4	0	1	2	5	20	3	2	10	4	3	50	10	2	20	6	0	0
B	UN	3	850	2023-02-15	10:25:00	Feb	1	0	0	1	1	0.6	1	1	3		1	10	2	1	10	0	1	15	0	3	50	3	3	40	2	1.8	1	2	9	2	20	0	5	0	0	0	0	0	2	20	2	4	6
E	AE	3	900	2023-02-15	09:00:00	Feb	1	1	1	0	1	0.8	1	1	4		1	20	0	0	0	0	0	0	0	1	0	0	1	15	0	0.6	1	1	3	0	0	0	1	0	3	0	0	0	0	0	0	0	0
I	AE	2	650	2023-02-12	11:15:00	Feb	0	0	1	0	0	0.2	0	1	1		5	0	1	1	-	-	3	10	3	5	0	0	2	10	2	3.2	3	4	16	5	1	1	5	0	0	5	0	0	5	0	0	5	0
H	AE	2	1200	2023-02-12	09:36:00	Feb	0	0	1	0	0	0.2	0	1	1		1	50	0	1	100	3	0	0	0	0	0	0	2	60	1	0.8	1	2	4	5	10	3	5	0	2	2	150	5	3	50	1	3	30
F	AE	1	1475	2023-02-10	10:25:00	Feb	1	1	1	0	0	0.6	1	1	3		1	0	0	0	0	0	0	0	0	0	0	0	0	0	0	0.2	0	1	1	0	0	0	0	0	0	1	30	0	2	100	20	0	0
A	UN	8	1750	2023-03-14	10:12:00	Mar	1	1	1	2	2	1.4	1	1	7		3	15	0	4	50	2	4	60	6	1	10	0	3	150	3	3	3	3	15	4	25	3	4	60	6	4	100	10	2	20	1	3	30
C	UN	6	350	2023-03-16	09:30:00	Mar	1	1	2	1	1	1.2	1	1	6		2	20	3	2	60	1	2	20	1	1	10	2	4	50	0	2.2	2	3	11	5	30	4	4	40	2	4	100	3	3	0	0	0	0
B	UN	3	850	2023-03-19	10:15:00	Mar	1	1	1	1	1	1	1	0	5		2	40	0	4	30	2	4	50	4	5	0	0	5	0	0	4	4	3	20	1	20	3	5	0	0	5	0	0	5	2	0	5	30
E	AE	3	900	2023-03-19	09:30:00	Mar	1	1	2	1	1	1.2	1	1	6		1	50	1	1	20	0	2	30	10	1	40	3	0	0	0	1	1	2	5	1	60	2	5	70	3	3	50	8	2	20	1	5	0
I	AE	2	650	2023-03-20	11:10:00	Mar	1	3	2	2	1	1.8	2	2	9		5	0	0	5	0	0	3	30	0	3	40	0	2	60	0	3.6	3	3	18	5	0	0	5	0	0	5	0	0	5	0	0	2	30
H	AE	2	1200	2023-03-20	09:30:00	Mar	1	0	1	0	1	0.6	1	1	3		1	20	0	-	-	-	-	-	-	-	-	-	1	10	0	1	1	0	2	-	-	-	5	0	0	5	0	0	5	0	0	-	-
F	AE	1	1475	2023-03-21	08:18:00	Mar	1	1	1	1	1	1	1	0	5		1	60	1	1	40	2	1	0	0	1	0	20	1	20	2	1	1	0	5	2	30	0	0	0	0	3	40	12	3	30	7	4	60
[truncated: 6 more columns]
