# Supplementary material for: Ecological correlates of chimpanzee termite fishing behavior in Mbam & Djerem National Park, Cameroon
Source: Ecol Evol. 2024 Jul 24;14(7):e70080. doi: 10.1002/ece3.70080 (PMC11268952; doi:10.1002/ece3.70080)
Supplement: Supplementary file 1 — Appendix S1 [file ECE3-14-e70080-s001.zip › 3_ClimateData.xlsx]

## Sheet: 3 - Climate Data
Category	Avg Min Temp	Avg Mean Temp	Avg Max Temp	Precipitation
Jan	14.65	22.62	30.64	4.59
Feb	16.49	24.24	32.05	14.31
Mar	18.83	25.66	32.53	49.36
Apr	19.54	25.22	30.95	112.76
May	18.99	24.04	29.14	182.69
Jun	18.42	23.07	27.77	206.06
Jul	18.16	22.57	27.03	246.71
Aug	18.2	22.36	26.58	275.53
Sep	17.71	22.39	27.12	272.7
Oct	17.8	23.03	28.31	188.71
Nov	16.45	23.07	29.75	25.83
Dec	14.7	22.47	30.28	1.86
