# Supplementary material for: Ecological correlates of chimpanzee termite fishing behavior in Mbam & Djerem National Park, Cameroon
Source: Ecol Evol. 2024 Jul 24;14(7):e70080. doi: 10.1002/ece3.70080 (PMC11268952; doi:10.1002/ece3.70080)
Supplement: Supplementary file 1 — Appendix S1 [file ECE3-14-e70080-s001.zip › 4_FruitfallData.xlsx]

## Sheet: Sheet1
Date	Study area	Fruit count	Feeding sign	Fruit Species	ransec	Meter
2016-01-10	Ganga	4	None	Afzelia africana	1	1195
2016-01-10	Ganga	3	Yes	Strychnos congolana	1	1522
2016-01-10	Ganga	1	None	Afzelia africana	1	1567
2016-01-10	Ganga	7	None	Afzelia africana	1	1597
2016-01-10	Ganga	60	Yes	Vitex doniana	1	1692
2016-01-11	Ganga	9	Yes	Strychnos congolana	10	478
2016-01-11	Ganga	2	None	Afzelia africana	10	492
2016-01-11	Ganga	27	None	Unknown	10	492
2016-01-12	Ganga	1	None	Strychnos congolana	2	170
2016-01-13	Ganga	1	None	Afzelia africana	9	100
2016-01-13	Ganga	10	Yes	Uapaca guineensis	9	468
2016-01-13	Ganga	9	None	Afzelia africana	9	503
2016-01-14	Ganga	10	Yes	Legume	3	490
2016-01-14	Ganga	8	Yes	Strychnos congolana	3	1054
2016-01-14	Ganga	1	None	Afzelia africana	3	1329
2016-01-15	Ganga	5	Yes	Tetrapleura tetraptera	8	287
2016-01-15	Ganga	10	Yes	Uapaca guineensis	8	322
2016-01-15	Ganga	1	Yes	Afzelia africana	8	1150
2016-01-15	Ganga	17	Yes	Uapaca guineensis	8	1300
2016-01-15	Ganga	5	Yes	Uapaca guineensis	8	1800
2016-01-16	Ganga	11	None	Afzelia africana	7	320
2016-01-16	Ganga	17	Yes	Tetrapleura tetraptera	7	596
2016-01-17	Ganga	25	Yes	Afzelia africana	6	230
2016-01-17	Ganga	5	Yes	Afzelia africana	6	523
2016-01-17	Ganga	2	Yes	Afzelia africana	6	1045
2016-01-17	Ganga	8	Yes	Uapaca guineensis	6	1320
2016-01-17	Ganga	9	None	Unknown	6	1441
2016-01-18	Ganga	7	Yes	Uapaca guineensis	5	178
2016-01-18	Ganga	5	Yes	Pycnanthus angolensis	5	300
2016-01-18	Ganga	6	Yes	Uapaca guineensis	5	365
2016-01-18	Ganga	11	Yes	Pycnanthus angolensis	5	600
2016-01-18	Ganga	7	Yes	Afzelia africana	5	750
2016-01-18	Ganga	1	None	Uapaca guineensis	5	1665
2016-01-19	Ganga	6	Yes	Pycnanthus angolensis	4	335
2016-02-13	Ganga	1	None	Uapaca guineensis	1
2016-02-13	Ganga	1	Yes	Strychnos congolana	1
2016-02-13	Ganga	5	Yes	Strychnos congolana	1
2016-02-13	Ganga	4	Yes	Afzelia africana	1	1200
2016-02-13	Ganga	14	Yes	Banbare	1	1450
2016-02-13	Ganga	3	Yes	Uapaca guineensis	1	1550
2016-02-13	Ganga	5	Yes	Afzelia africana	1	1600
2016-02-14	Ganga	7	Yes	Strychnos congolana	10	500
2016-02-14	Ganga	2	None	Afzelia africana	10	525
2016-02-14	Ganga	2	None	Uapaca guineensis	10	800
2016-02-14	Ganga	34	None	Uapaca guineensis	10	1020
2016-02-14	Ganga	15	None	Pycnanthus angolensis	10	1300
2016-02-15	Ganga	7	Yes	Unknown	9	80
2016-02-15	Ganga	26	Yes	Uapaca guineensis	9	100
2016-02-15	Ganga	7	Yes	Uapaca guineensis	9	475
2016-02-15	Ganga	15	Yes	Uapaca guineensis	9	600
2016-02-15	Ganga	23	None	Unknown	9	874
2016-02-16	Ganga	100	Yes	Ceiba pentandra	8
2016-02-16	Ganga	8	Yes	Unknown	8	1175
2016-02-17	Ganga	3	Yes	Afzelia africana	7	325
2016-02-17	Ganga	14	Yes	Uapaca guineensis	7	1700
2016-02-18	Ganga	150	Yes	Pycnanthus angolensis	6	125
2016-02-18	Ganga	20	Yes	Afzelia africana	6	251
2016-02-18	Ganga	17	Yes	Afzelia africana	6	525
2016-02-18	Ganga	6	Yes	Unknown	6	1400
2016-02-18	Ganga	4	Yes	Unknown	6	1650
2016-02-18	Ganga	6	Yes	Afzelia africana	6	1726
2016-02-19	Ganga	8	Yes	Uapaca guineensis	5	150
2016-02-19	Ganga	50	Yes	Pycnanthus angolensis	5	300
2016-02-19	Ganga	25	Yes	Pycnanthus angolensis	5	600
2016-02-20	Ganga	4	Yes	Afzelia africana	4	276
2016-02-20	Ganga	1	Yes	Strychnos congolana	4	276
2016-02-20	Ganga	30	Yes	Pycnanthus angolensis	4	350
2016-02-21	Ganga	8	Yes	Uapaca guineensis	3	751
2016-02-21	Ganga	11	Yes	Unknown	3	975
2016-02-21	Ganga	7	Yes	Strychnos congolana	3	1050
2016-02-21	Ganga	1	None	Afzelia africana	3	1400
2016-02-22	Ganga	1	None	Unknown	2	200
2016-02-22	Ganga	9	None	Unknown	2	547
2016-02-22	Ganga	11	Yes	Unknown	2	600
2016-03-11	Ganga	23	None	Legume	1	115
2016-03-11	Ganga	1	Yes	Uapaca guineensis	1	120
2016-03-11	Ganga	50	None	Strychnos congolana	1	100-250
2016-03-11	Ganga	50	Yes	Kotoyo (water liana)	1	400
2016-03-11	Ganga	3	None	Pycnanthus angolensis	1	478
2016-03-11	Ganga	1	Yes	Uapaca guineensis	1	480
2016-03-11	Ganga	1	None	Unknown	1	480
2016-03-11	Ganga	7	Yes	Uapaca guineensis	1	495
2016-03-11	Ganga	1	None	Strychnos congolana	1	476
2016-03-11	Ganga	100	Yes	Pseudospondias microcarpa	1	502
2016-03-11	Ganga	1	Yes	Strychnos congolana	1	570
2016-03-11	Ganga	100	Yes	Kotoyo (water liana)	1	619
2016-03-11	Ganga	14	None	Uapaca guineensis	1	843
2016-03-11	Ganga	1	None	Uapaca guineensis	1	1450
2016-03-11	Ganga	2	Yes	Banbare	1	1477
2016-03-11	Ganga	34	Yes	Uapaca guineensis	1	1502
2016-03-11	Ganga	1	None	Ficus sp.	1	1525
2016-03-11	Ganga	1	None	Afzelia africana	1	1595
2016-03-11	Ganga	1	Yes	Rubiaceae sp.	1	1940
2016-03-11	Ganga	1	None	Xylopia aethiopica	1	1976
2016-03-12	Ganga	3	None	Olax subscorpioidea	10	60
2016-03-12	Ganga	2	None	Olax subscorpioidea	10	137
2016-03-12	Ganga	1	None	Olax subscorpioidea	10	355
2016-03-12	Ganga	23	None	Cnestis ferruginea	10	590
2016-03-12	Ganga	100	Yes	Synsepalum sp.	10	750
2016-03-12	Ganga	24	Yes	Uapaca guineensis	10	865
2016-03-12	Ganga	7	Yes	Olax subscorpioidea	10	865
2016-03-12	Ganga	10	Yes	Olax subscorpioidea	10	945
2016-03-12	Ganga	5	Yes	Unknown	10	965
2016-03-12	Ganga	2	None	Strychnos congolana	10	1140
2016-03-12	Ganga	13	Yes	Pycnanthus angolensis	10	1290
2016-03-12	Ganga	2	Yes	Uapaca guineensis	10	1300
2016-03-13	Ganga	6	Yes	Uapaca guineensis	2	51
2016-03-13	Ganga	22	None	Unknown	2	51
2016-03-13	Ganga	59	None	Uapaca togoensis	2	490
2016-03-13	Ganga	2	None	Uapaca guineensis	2	547
2016-03-13	Ganga	13	Yes	Pseudospondias microcarpa	2	547
2016-03-13	Ganga	3	Yes	Strychnos congolana	2	555
2016-03-13	Ganga	10	None	Unknown	2	655
2016-03-13	Ganga	50	None	Spondianthus preussi	2	1980
2016-03-14	Ganga	8	Yes	Uapaca guineensis	9	90
2016-03-14	Ganga	1	Yes	Pycnanthus angolensis	9	95
2016-03-14	Ganga	1	None	Spondianthus preussi	9	96
2016-03-14	Ganga	7	Yes	Synsepalum sp.	9	105
2016-03-14	Ganga	10	Yes	Olax subscorpioidea	9	168
2016-03-14	Ganga	10	Yes	Olax subscorpioidea	9	248
2016-03-14	Ganga	6	Yes	Olax subscorpioidea	9	250
2016-03-14	Ganga	58	Yes	Synsepalum sp.	9	270
2016-03-14	Ganga	1	Yes	Rubiaceae sp.	9	386
2016-03-14	Ganga	4	None	Pycnanthus angolensis	9	386
2016-03-14	Ganga	4	None	Cnestis ferruginea	9	428
2016-03-14	Ganga	42	Yes	Uapaca guineensis	9	467
2016-03-14	Ganga	56	Yes	Uapaca guineensis	9	540
2016-03-14	Ganga	5	Yes	Synsepalum sp.	9	755
2016-03-14	Ganga	1	None	Landolphia sp.	9	905
2016-03-14	Ganga	2	Yes	Pycnanthus angolensis	9	1205
2016-03-14	Ganga	3	Yes	Pycnanthus angolensis	9	1397
2016-03-14	Ganga	10	Yes	Uapaca guineensis	9	1430
2016-03-14	Ganga	100	Yes	Uapaca guineensis	9	1485
2016-03-14	Ganga	15	Yes	Uapaca guineensis	9	1543
2016-03-14	Ganga	13	Yes	Legume	9	1765
2016-03-14	Ganga	1	Yes	Ficus sp.	9	1823
2016-03-15	Ganga	2	Yes	Olax subscorpioidea	8	80
2016-03-15	Ganga	5	Yes	Olax subscorpioidea	8	223
2016-03-15	Ganga	13	None	Ficus sp.	8	235
2016-03-15	Ganga	4	Yes	Olax subscorpioidea	8	340
2016-03-15	Ganga	4	Yes	Olax subscorpioidea	8	405
2016-03-15	Ganga	3	None	Cnestis ferruginea	8	475
2016-03-15	Ganga	2	Yes	Rubiaceae sp.	8	485
2016-03-15	Ganga	1	None	Xylopia aethiopica	8	496
2016-03-15	Ganga	15	Yes	Olax subscorpioidea	8	523
2016-03-15	Ganga	19	Yes	Uapaca guineensis	8	560
2016-03-15	Ganga	1	Yes	Pseudospondias microcarpa	8	782
2016-03-15	Ganga	5	Yes	Uapaca guineensis	8	840
2016-03-15	Ganga	1	None	Pycnanthus angolensis	8	845
2016-03-15	Ganga	2	None	Pycnanthus angolensis	8	876
2016-03-15	Ganga	21	None	Pycnanthus angolensis	8	925
2016-03-15	Ganga	11	None	Pycnanthus angolensis	8	980
2016-03-15	Ganga	2	Yes	Pycnanthus angolensis	8	990
2016-03-15	Ganga	14	Yes	Uapaca guineensis	8	1025
2016-03-15	Ganga	21	None	Staudtia kamerunensis	8	1160
2016-03-15	Ganga	10	Yes	Synsepalum sp.	8	1197
2016-03-15	Ganga	50	Yes	Synsepalum sp.	8	1210
2016-03-15	Ganga	19	None	Canarium schweinfurthii	8	1225
2016-03-15	Ganga	18	Yes	Uapaca guineensis	8	1783
2016-03-15	Ganga	3	None	Uapaca guineensis	8	1805
2016-03-15	Ganga	100	Yes	Pseudospondias microcarpa	8	1820
2016-03-15	Ganga	21	Yes	Pseudospondias microcarpa	8	1920
2016-03-15	Ganga	11	None	Pseudospondias microcarpa	8	1923
2016-03-15	Ganga	2	Yes	Strychnos congolana	8	1965
2016-03-15	Ganga	100	Yes	Synsepalum sp.	8	1990
2016-03-16	Ganga	7	Yes	Synsepalum sp.	7	54
2016-03-16	Ganga	1	None	Synsepalum sp.	7	395
2016-03-16	Ganga	2	None	Uapaca guineensis	7	665
2016-03-16	Ganga	2	Yes	Olax subscorpioidea	7	725
2016-03-16	Ganga	1	Yes	Pycnanthus angolensis	7	840
2016-03-16	Ganga	1	None	Xylopia aethiopica	7	903
2016-03-16	Ganga	1	None	Unknown	7	903
2016-03-16	Ganga	28	Yes	Olax subscorpioidea	7	1000
2016-03-16	Ganga	2	None	Ficus sp.	7	1050
2016-03-16	Ganga	1	Yes	Rubiaceae sp.	7	1555
2016-03-16	Ganga	5	Yes	Synsepalum sp.	7	1653
2016-03-16	Ganga	60	Yes	Uapaca guineensis	7	1676
2016-03-16	Ganga	10	Yes	Uapaca guineensis	7	1710
2016-03-17	Ganga	57	Yes	Uapaca guineensis	6	19
2016-03-17	Ganga	100	None	Pycnanthus angolensis	6	115
2016-03-17	Ganga	6	Yes	Ficus sp.	6	280
2016-03-17	Ganga	1	Yes	Pycnanthus angolensis	6	496
2016-03-17	Ganga	80	Yes	Uapaca guineensis	6	320
2016-03-17	Ganga	5	Yes	Olax subscorpioidea	6	1743
2016-03-17	Ganga	3	Yes	Uapaca guineensis	6	1743
2016-03-17	Ganga	100	Yes	Uapaca guineensis	6	1770
2016-03-18	Ganga	35	Yes	Uapaca guineensis	5	175
2016-03-18	Ganga	14	Yes	Pycnanthus angolensis	5	180
2016-03-18	Ganga	64	Yes	Unknown	5	200
2016-03-18	Ganga	100	Yes	Uapaca guineensis	5	252
2016-03-18	Ganga	55	None	Pycnanthus angolensis	5	300
2016-03-18	Ganga	100	Yes	Uapaca guineensis	5	343
2016-03-18	Ganga	25	Yes	Synsepalum sp.	5	375
2016-03-18	Ganga	6	Yes	Uapaca guineensis	5	410
2016-03-18	Ganga	6	Yes	Olax subscorpioidea	5	460
2016-03-18	Ganga	21	Yes	Pycnanthus angolensis	5	602
2016-03-18	Ganga	5	Yes	Uapaca guineensis	5	1100
2016-03-18	Ganga	1	Yes	Strychnos congolana	5	1140
2016-03-18	Ganga	100	Yes	Uapaca guineensis	5	1146
2016-03-18	Ganga	2	Yes	Ficus sp.	5	1207
2016-03-18	Ganga	100	Yes	Uapaca guineensis	5	1770
2016-03-18	Ganga	43	Yes	Uapaca guineensis	5	1820
2016-03-19	Ganga	1	Yes	Olax subscorpioidea	4	110
2016-03-19	Ganga	1	None	Cnestis ferruginea	4	157
2016-03-19	Ganga	5	Yes	Ceiba pentandra	4	170
2016-03-19	Ganga	5	Yes	Olax subscorpioidea	4	205
2016-03-19	Ganga	3	None	Milicia excelsa	4	235
2016-03-19	Ganga	3	None	Olax subscorpioidea	4	250
2016-03-19	Ganga	7	None	Ficus sp.	4	270
2016-03-19	Ganga	1	None	Strychnos congolana	4	272
2016-03-19	Ganga	1	None	Milicia excelsa	4	272
2016-03-19	Ganga	100	Yes	Pycnanthus angolensis	4	340
2016-03-19	Ganga	2	None	Myrainthus arboreus	4	633
2016-03-19	Ganga	1	None	Xylopia aethiopica	4	955
2016-03-19	Ganga	10	Yes	Uapaca guineensis	4	1818
2016-03-19	Ganga	2	None	Ficus sp.	4	1851
2016-03-19	Ganga	5	None	Sterculiaceae	4	1878
2016-03-20	Ganga	30	Yes	Uapaca togoensis	3	276
2016-03-20	Ganga	5	None	Uapaca togoensis	3	595
2016-03-20	Ganga	1	None	Xylopia aethiopica	3	602
2016-03-20	Ganga	20	Yes	Uapaca togoensis	3	615
2016-03-20	Ganga	1	None	Unknown	3	675
2016-03-20	Ganga	76	Yes	Uapaca togoensis	3	704
2016-03-20	Ganga	5	None	Xylopia aethiopica	3	750
2016-03-20	Ganga	50	Yes	Uapaca togoensis	3	775
2016-03-20	Ganga	10	Yes	Uapaca togoensis	3	800
2016-03-20	Ganga	1	Yes	Strychnos congolana	3	1055
2016-03-20	Ganga	7	Yes	Pseudospondias microcarpa	3	1210
2016-04-13	Ganga	3	Yes	Strychnos congolana	1	253
2016-04-13	Ganga	1	None	Unknown	1	480
2016-04-13	Ganga	2	Yes	Strychnos congolana	1	560
2016-04-13	Ganga	4	Yes	Strychnos congolana	1	577
2016-04-13	Ganga	15	Yes	Gbaan (Baya)	1	685
2016-04-13	Ganga	8	Yes	Strychnos congolana	1	696
2016-04-13	Ganga	50	Yes	Uapaca guineensis	1	702
2016-04-13	Ganga	30	Yes	Olax subscorpioidea	1	778
2016-04-13	Ganga	100	Yes	Uapaca togoensis	1	805
2016-04-13	Ganga	50	Yes	Uapaca togoensis	1	840
2016-04-14	Ganga	1	None	Olax subscorpioidea	10	357
2016-04-14	Ganga	20	Yes	Strychnos congolana	10	477
2016-04-14	Ganga	10	Yes	Olax subscorpioidea	10	510
2016-04-14	Ganga	7	Yes	Strychnos congolana	10	1076
2016-04-14	Ganga	3	None	Landolphia sp.	10	1110
2016-04-14	Ganga	1	Yes	Strychnos congolana	10	1113
2016-04-14	Ganga	51	Yes	Strychnos congolana	10	1140
2016-04-14	Ganga	50	Yes	Pycnanthus angolensis	10	1285
2016-04-14	Ganga	3	None	Canarium schweinfurthii	10	1920
2016-04-15	Ganga	6	None	Spondianthus preussi	9	78
2016-04-15	Ganga	1	None	Myrianthus arboreus	9	78
2016-04-15	Ganga	1	None	Pycnanthus angolensis	9	200
2016-04-15	Ganga	3	None	Pycnanthus angolensis	9	240
2016-04-15	Ganga	10	Yes	Unknown	9	297
2016-04-15	Ganga	10	Yes	Unknown	9	426
2016-04-15	Ganga	7	Yes	Olax subscorpioidea	9	495
2016-04-15	Ganga	1	None	Unknown	9	905
2016-04-15	Ganga	10	Yes	Tetrapleura tetraptera	9	1003
2016-04-15	Ganga	100	Yes	Spondianthus preussi	9	1480
2016-04-16	Ganga	35	Yes	Olax subscorpioidea	8	100
2016-04-16	Ganga	1	Yes	Tabernaemontana crassa	8	218
2016-04-16	Ganga	6	None	Unknown	8	470
2016-04-16	Ganga	13	Yes	Unknown	8	572
2016-04-16	Ganga	4	None	Pycnanthus angolensis	8	925
2016-04-16	Ganga	2	Yes	Strychnos congolana	8	1030
2016-04-16	Ganga	1	None	Strychnos congolana	8	1101
2016-04-16	Ganga	1	None	Vitellaria paradoxa	8	1155
2016-04-16	Ganga	7	Yes	Staudtia kamerunensis	8	1180
2016-04-16	Ganga	10	None	Canarium schweinfurthii	8	1215
2016-04-16	Ganga	1	None	Vitellaria paradoxa	8	1597
2016-04-16	Ganga	100	None	Canarium schweinfurthii	8	1750
2016-04-16	Ganga	10	None	Pseudospondias microcarpa	8	1947
2016-04-16	Ganga	9	Yes	Strychnos congolana	8	1974
2016-04-18	Ganga	3	None	Unknown	7	1915
2016-04-18	Ganga	15	Yes	Spondianthus preussi	7	1680
2016-04-18	Ganga	7	Yes	Landolphia sp.	7	1350
2016-04-18	Ganga	1	None	Landolphia sp.	7	1300
2016-04-18	Ganga	1	Yes	Landolphia sp.	7	722
2016-04-18	Ganga	15	Yes	Pycnanthus angolensis	7	722
2016-04-18	Ganga	3	None	Pycnanthus angolensis	6	110
2016-04-18	Ganga	100	Yes	Milicia excelsa	6	115
2016-04-18	Ganga	3	None	Landolphia sp.	6	194
2016-04-18	Ganga	1	Yes	Afzelia africana	6	249
2016-04-18	Ganga	4	None	Ficus sp.	6	925
2016-04-18	Ganga	100	Yes	Milicia excelsa	6	1660
2016-04-18	Ganga	3	None	Staudtia kamerunensis	6	1752
2016-04-18	Ganga	2	None	Cola gigantea	6	1803
2016-04-19	Ganga	100	Yes	Milicia excelsa	5	15
2016-04-19	Ganga	10	None	Canarium schweinfurthii	5	100
2016-04-19	Ganga	11	Yes	Spondianthus preussi	5	150
2016-04-19	Ganga	4	Yes	Pycnanthus angolensis	5	307
2016-04-19	Ganga	3	None	Canarium schweinfurthii	5	407
2016-04-19	Ganga	2	Yes	Landolphia sp.	5	460
2016-04-19	Ganga	1	Yes	Landolphia sp.	5	750
2016-04-19	Ganga	4	Yes	Strychnos congolana	5	1080
2016-04-19	Ganga	10	Yes	Strychnos congolana	5	1130
2016-04-19	Ganga	1	None	Xylopia aethiopica	5	1593
2016-04-20	Ganga	1	None	Landolphia sp.	4	185
2016-04-20	Ganga	3	Yes	Strychnos congolana	4	260
2016-04-20	Ganga	40	None	Canarium schweinfurthii	4	545
2016-04-20	Ganga	1	Yes	Landolphia sp.	4	945
2016-04-21	Ganga	1	Yes	Strychnos congolana	3	356
2016-04-21	Ganga	8	Yes	Cola sp.	3	385
2016-04-21	Ganga	100	Yes	Uapaca togoensis	3	709
2016-04-21	Ganga	4	None	Uapaca togoensis	3	820
2016-04-21	Ganga	3	Yes	Strychnos congolana	3	1052
2016-04-21	Ganga	8	Yes	Landolphia sp.	3	1080
2016-04-21	Ganga	2	None	Landolphia sp.	3	1125
2016-04-21	Ganga	1	Yes	Strychnos congolana	3	1233
2016-04-21	Ganga	4	Yes	Landolphia sp.	3	1236
2016-04-21	Ganga	1	Yes	Xylopia aethiopica	3	1277
2016-04-22	Ganga	100	None	Unknown	2	26
2016-04-22	Ganga	1	None	Myrianthus arboreus	2	121
2016-04-22	Ganga	1	Yes	Strychnos congolana	2	175
2016-04-22	Ganga	10	Yes	Strychnos congolana	2	547
2016-04-22	Ganga	1	None	Legume	2	620
2016-04-22	Ganga	5	Yes	Strychnos congolana	2	653
2016-04-22	Ganga	1	Yes	Landolphia sp.	2	1899
2016-04-22	Ganga	50	Yes	Staudtia kamerunensis	2	1995
2016-05-04	Ganga	1	Yes	Landolphia sp.	1	305
2016-05-04	Ganga	1	None	Strychnos congolana	1	495
2016-05-04	Ganga	2	None	Strychnos congolana	1	572
2016-05-04	Ganga	6	None	Landolphia sp.	1	640
2016-05-04	Ganga	20	Yes	Strychnos congolana	1	690
2016-05-04	Ganga	4	Yes	Strychnos congolana	1	1449
2016-05-04	Ganga	6	Yes	Strychnos congolana	1	1520
2016-05-04	Ganga	15	None	Canarium schweinfurthii	1	1603
2016-05-04	Ganga	3	Yes	Strychnos congolana	1	1653
2016-05-04	Ganga	3	None	Landolphia sp.	1	1973
2016-05-04	Ganga	4	Yes	Landolphia sp.	1	1980
2016-05-05	Ganga	4	Yes	Cola gigantea	10	25
2016-05-05	Ganga	1	Yes	Myrianthus arboreus	10	185
2016-05-05	Ganga	25	None	Unknown	10	270
2016-05-05	Ganga	13	Yes	Unknown	10	360
2016-05-05	Ganga	6	None	Cola gigantea	10	397
2016-05-05	Ganga	4	Yes	Strychnos congolana	10	495
2016-05-05	Ganga	5	Yes	Landolphia sp.	10	795
2016-05-05	Ganga	1	Yes	Landolphia sp.	10	910
2016-05-05	Ganga	18	None	Unknown	10	990
2016-05-05	Ganga	100	Yes	Unknown	10	1010
2016-05-05	Ganga	25	Yes	Strychnos congolana	10	1078
2016-05-05	Ganga	16	Yes	Landolphia sp.	10	1104
2016-05-05	Ganga	1	None	Landolphia sp.	10	1230
2016-05-05	Ganga	2	None	Xylopia aethiopica	10	1230
2016-05-05	Ganga	15	None	Canarium schweinfurthii	10	1915
2016-05-06	Ganga	9	Yes	Cola gigantea	9	5
2016-05-06	Ganga	4	Yes	Myrianthus arboreus	9	75
2016-05-06	Ganga	1	Yes	Landolphia sp.	9	93
2016-05-06	Ganga	1	Yes	Myrianthus arboreus	9	151
2016-05-06	Ganga	7	Yes	Unknown	9	178
2016-05-06	Ganga	2	None	Unknown	9	275
2016-05-06	Ganga	4	None	Pycnanthus angolensis	9	400
2016-05-06	Ganga	2	Yes	Landolphia sp.	9	490
2016-05-06	Ganga	1	None	Tabernaemontana crassa	9	802
2016-05-06	Ganga	6	Yes	Landolphia sp.	9	1017
2016-05-06	Ganga	12	Yes	Landolphia sp.	9	1127
2016-05-06	Ganga	1	None	Myrianthus arboreus	9	1398
2016-05-06	Ganga	5	Yes	Unknown	9	1772
2016-05-07	Ganga	2	Yes	Landolphia sp.	8	490
2016-05-07	Ganga	23	None	Unknown	8	601
2016-05-07	Ganga	1	None	Landolphia sp.	8	896
2016-05-07	Ganga	1	None	Strychnos congolana	8	992
2016-05-07	Ganga	1	None	Myrianthus arboreus	8	1076
2016-05-07	Ganga	5	Yes	Landolphia sp.	8	1150
2016-05-07	Ganga	1	None	Landolphia sp.	8	1250
2016-05-07	Ganga	1	Yes	Landolphia sp.	8	1603
2016-05-07	Ganga	6	None	Canarium schweinfurthii	8	1752
2016-05-07	Ganga	20	Yes	Landolphia sp.	8	1780
2016-05-07	Ganga	1	None	Ficus sp.	8	1910
2016-05-07	Ganga	7	None	Pseudospondias microcarpa	8	1948
2016-05-08	Ganga	5	Yes	Landolphia sp.	7	400
2016-05-08	Ganga	4	Yes	Landolphia sp.	7	756
2016-05-08	Ganga	2	Yes	Landolphia sp.	7	1200
2016-05-08	Ganga	2	Yes	Landolphia sp.	7	1250
2016-05-08	Ganga	6	Yes	Landolphia sp.	7	1350
2016-05-09	Ganga	2	None	Myrianthus arboreus	6	140
2016-05-09	Ganga	100	Yes	Unknown	6	485
2016-05-09	Ganga	3	Yes	Landolphia sp.	6	1298
2016-05-09	Ganga	3	Yes	Landolphia sp.	6	1360
2016-05-09	Ganga	1	None	Landolphia sp.	6	1710
2016-05-09	Ganga	1	None	Unknown	6	1710
2016-05-09	Ganga	50	None	Staudtia kamerunensis	6	1727
2016-05-09	Ganga	1	Yes	Landolphia sp.	6	1845
2016-05-09	Ganga	15	Yes	Landolphia sp.	6	1860
2016-05-09	Ganga	3	Yes	Cola sp.	6	1945
2016-05-10	Ganga	50	None	Unknown	5	28
2016-05-10	Ganga	37	Yes	Unknown	5	87
2016-05-10	Ganga	15	None	Canarium schweinfurthii	5	100
2016-05-10	Ganga	1	Yes	Landolphia sp.	5	274
2016-05-10	Ganga	3	Yes	Landolphia sp.	5	375
2016-05-10	Ganga	1	None	Canarium schweinfurthii	5	410
2016-05-10	Ganga	5	Yes	Landolphia sp.	5	410
2016-05-10	Ganga	3	Yes	Pycnanthus angolensis	5	598
2016-05-10	Ganga	9	Yes	Landolphia sp.	5	645
2016-05-10	Ganga	14	Yes	Landolphia sp.	5	750
2016-05-10	Ganga	2	None	Canarium schweinfurthii	5	795
2016-05-10	Ganga	1	Yes	Strychnos congolana	5	1120
2016-05-11	Ganga	2	Yes	Landolphia sp.	4	140
2016-05-11	Ganga	4	None	Pseudospondias microcarpa	4	180
2016-05-11	Ganga	18	Yes	Strychnos congolana	4	265
2016-05-11	Ganga	2	Yes	Landolphia sp.	4	363
2016-05-11	Ganga	1	Yes	Myrianthus arboreus	4	430
2016-05-11	Ganga	3	Yes	Landolphia sp.	4	454
2016-05-11	Ganga	50	None	Canarium schweinfurthii	4	545
2016-05-11	Ganga	5	Yes	Landolphia sp.	4	545
2016-05-11	Ganga	3	Yes	Myrianthus arboreus	4	640
2016-05-11	Ganga	24	Yes	Unknown	4	660
2016-05-11	Ganga	3	Yes	Landolphia sp.	4	1115
2016-05-11	Ganga	2	Yes	Landolphia sp.	4	1157
2016-05-11	Ganga	1	Yes	Landolphia sp.	4	1247
2016-05-12	Ganga	5	None	Unknown	3	147
2016-05-12	Ganga	4	Yes	Strychnos congolana	3	294
2016-05-12	Ganga	7	Yes	Strychnos congolana	3	350
2016-05-12	Ganga	7	Yes	Cola sp.	3	390
2016-05-12	Ganga	1	Yes	Landolphia sp.	3	390
2016-05-12	Ganga	4	Yes	Landolphia sp.	3	545
2016-05-12	Ganga	3	Yes	Landolphia sp.	3	580
2016-05-12	Ganga	1	None	Aframomum sp.	3	645
2016-05-12	Ganga	3	Yes	Landolphia sp.	3	765
2016-05-12	Ganga	1	None	Landolphia sp.	3	870
2016-05-12	Ganga	10	Yes	Strychnos congolana	3	1050
2016-05-12	Ganga	50	Yes	Landolphia sp.	3	1075
2016-05-12	Ganga	1	None	Strychnos congolana	3	1228
2016-05-12	Ganga	3	Yes	Landolphia sp.	3	1420
2016-05-12	Ganga	8	Yes	Landolphia sp.	3	1775
2016-05-12	Ganga	25	Yes	Unknown	3	1940
2016-05-13	Ganga	4	None	Myrianthus arboreus	2	99
2016-05-13	Ganga	3	Yes	Strychnos congolana	2	550
2016-05-13	Ganga	1	Yes	Landolphia sp.	2	1195
2016-05-13	Ganga	10	Yes	Strychnos congolana	2	1320
2016-05-13	Ganga	35	Yes	Landolphia sp.	2	1354
2016-05-13	Ganga	1	Yes	Strychnos congolana	2	1485
2016-05-13	Ganga	4	Yes	Landolphia sp.	2	1545
2016-05-13	Ganga	3	Yes	Strychnos congolana	2	1950
2016-05-13	Ganga	6	Yes	Staudtia kamerunensis	2	1985
2016-06-03	Ganga	11	None	Unknown	1	215
2016-06-03	Ganga	1	None	Strychnos congolana	1	250
2016-06-03	Ganga	8	Yes	Landolphia sp.	1	310
2016-06-03	Ganga	6	None	Rubiaceae sp.	1	352
2016-06-03	Ganga	2	Yes	Landolphia sp.	1	395
2016-06-03	Ganga	1	None	Detarium microcarpa	1	425
2016-06-03	Ganga	1	None	Landolphia sp.	1	485
2016-06-03	Ganga	4	Yes	Landolphia sp.	1	540
2016-06-03	Ganga	5	Yes	Landolphia sp.	1	547
2016-06-03	Ganga	1	None	Strychnos congolana	1	570
2016-06-03	Ganga	4	Yes	Landolphia sp.	1	573
2016-06-03	Ganga	5	Yes	Landolphia sp.	1	593
2016-06-03	Ganga	1	Yes	Landolphia sp.	1	605
2016-06-03	Ganga	1	Yes	Pycnanthus angolensis	1	607
2016-06-03	Ganga	5	Yes	Landolphia sp.	1	607
2016-06-03	Ganga	104	Yes	Landolphia sp.	1	629
2016-06-03	Ganga	3	Yes	Rubiaceae sp.	1	706
2016-06-03	Ganga	1	None	Unknown	1	707
2016-06-03	Ganga	5	Yes	Landolphia sp.	1	750
2016-06-03	Ganga	35	Yes	Landolphia sp.	1	806
2016-06-03	Ganga	1	None	Landolphia sp.	1	824
2016-06-03	Ganga	20	None	Rubiaceae sp.	1	998
2016-06-03	Ganga	1	Yes	Landolphia sp.	1	1146
2016-06-03	Ganga	9	Yes	Landolphia sp.	1	1425
2016-06-03	Ganga	35	Yes	Landolphia sp.	1	1450
2016-06-03	Ganga	1	None	Vitex doniana	1	1502
2016-06-03	Ganga	2	Yes	Landolphia sp.	1	1562
2016-06-03	Ganga	14	Yes	Strychnos congolana	1	1693
2016-06-03	Ganga	1	Yes	Landolphia sp.	1	1715
2016-06-03	Ganga	18	None	Unknown	1	1847
2016-07-12	Ganga	4	None	Myrianthus arboreus	10	185
2016-07-12	Ganga	6	None	Xylopia aethiopica	10	250
2016-07-12	Ganga	10	None	Legume	10	360
2016-07-12	Ganga	2	Yes	Landolphia sp.	10	417
2016-07-12	Ganga	1	Yes	Saba sp.	10	420
2016-07-12	Ganga	1	Yes	Myrianthus arboreus	10	502
2016-07-12	Ganga	3	None	Saba sp.	10	665
2016-07-12	Ganga	1	Yes	Saba sp.	10	735
2016-07-12	Ganga	10	Yes	Saba sp.	10	747
2016-07-12	Ganga	60	Yes	Saba sp.	10	790
2016-07-12	Ganga	1	Yes	Landolphia sp.	10	798
2016-07-12	Ganga	1	Yes	Saba sp.	10	803
2016-07-12	Ganga	2	Yes	Saba sp.	10	815
2016-07-12	Ganga	2	Yes	Saba sp.	10	825
2016-07-12	Ganga	1	Yes	Saba sp.	10	890
2016-07-12	Ganga	1	None	Detarium macrocarpa	10	1002
2016-07-12	Ganga	32	Yes	Saba sp.	10	1002
2016-07-12	Ganga	5	Yes	Saba sp.	10	1080
2016-07-12	Ganga	120	Yes	Saba sp.	10	1101
2016-07-12	Ganga	6	None	Xylopia aethiopica	10	1135
2016-07-12	Ganga	1	None	Saba sp.	10	1207
2016-07-12	Ganga	1	Yes	Saba sp.	10	1226
2016-07-12	Ganga	6	None	Xylopia aethiopica	10	1235
2016-07-12	Ganga	1	None	Unknown	10	1265
2016-07-12	Ganga	45	Yes	Drypetes sp.	10	1455
2016-07-12	Ganga	13	None	Xylopia aethiopica	10	1768
2016-07-12	Ganga	12	Yes	Saba sp.	10	1770
2016-07-12	Ganga	2	None	Cola gigantea	10	1845
2016-07-12	Ganga	4	Yes	Saba sp.	10	1847
2016-07-12	Ganga	9	None	Xylopia aethiopica	10	1925
2016-07-12	Ganga	2	None	Xylopia aethiopica	10	1958
2016-07-13	Ganga	51	None	Unknown	9	100
2016-07-13	Ganga	3	None	Myrianthus arboreus	9	150
2016-07-13	Ganga	1	None	Oncoba glauca	9	230
2016-07-13	Ganga	20	Yes	Alchonea flouribunda	9	310
2016-07-13	Ganga	1	Yes	Landolphia sp.	9	393
2016-07-13	Ganga	1	Yes	Myrianthus arboreus	9	782
2016-07-13	Ganga	1	None	Myrianthus arboreus	9	860
2016-07-13	Ganga	1	None	Landolphia sp.	9	902
2016-07-13	Ganga	4	Yes	Drypetes sp.	9	917
2016-07-13	Ganga	1	None	Drypetes sp.	9	1052
2016-07-13	Ganga	9	Yes	Landolphia sp.	9	1055
2016-07-13	Ganga	3	None	Xylopia aethiopica	9	1154
2016-07-13	Ganga	1	Yes	Myrianthus arboreus	9	1235
2016-07-13	Ganga	1	Yes	Landolphia sp.	9	1234
2016-07-13	Ganga	2	Yes	Myrianthus arboreus	9	1393
2016-07-13	Ganga	1	Yes	Saba sp.	9	1425
2016-07-13	Ganga	51	Yes	Saba sp.	9	1510
2016-07-13	Ganga	1	Yes	Cola chlamydantha	9	1743
2016-07-13	Ganga	3	None	Xylopia aethiopica	9	1775
2016-07-13	Ganga	1	Yes	Saba sp.	9	1835
2016-07-13	Ganga	1	Yes	Saba sp.	9	1835
2016-07-13	Ganga	2	None	Xylopia aethiopica	9	1975
2016-07-14	Ganga	5	None	Xylopia aethiopica	8	24
2016-07-14	Ganga	1	Yes	Myrianthus arboreus	8	95
2016-07-14	Ganga	1	Yes	Landolphia sp.	8	153
2016-07-14	Ganga	3	Yes	Myrianthus arboreus	8	315
2016-07-14	Ganga	16	Yes	Myrianthus arboreus	8	326
2016-07-14	Ganga	20	Yes	Saba sp.	8	360
2016-07-14	Ganga	7	Yes	Saba sp.	8	370
2016-07-14	Ganga	3	Yes	Landolphia sp.	8	424
2016-07-14	Ganga	5	Yes	Saba sp.	8	440
2016-07-14	Ganga	5	Yes	Saba sp.	8	500
2016-07-14	Ganga	3	Yes	Landolphia sp.	8	560
2016-07-14	Ganga	5	None	Xylopia aethiopica	8	607
2016-07-14	Ganga	3	None	Xylopia aethiopica	8	881
2016-07-14	Ganga	1	Yes	Landolphia sp.	8	883
2016-07-14	Ganga	2	Yes	Landolphia sp.	8	890
2016-07-14	Ganga	1	Yes	Myrianthus arboreus	8	1075
2016-07-14	Ganga	1	Yes	Saba sp.	8	1101
2016-07-14	Ganga	25	Yes	Saba sp.	8	1148
2016-07-14	Ganga	54	Yes	Canarium schweinfurthii	8	1220
2016-07-14	Ganga	1	Yes	Landolphia sp.	8	1245
2016-07-14	Ganga	15	Yes	Saba sp.	8	1380
2016-07-14	Ganga	2	None	Xylopia aethiopica	8	1383
2016-07-14	Ganga	4	None	Xylopia aethiopica	8	1402
2016-07-14	Ganga	1	None	Saba sp.	8	1403
2016-07-14	Ganga	4	None	Xylopia aethiopica	8	1420
2016-07-14	Ganga	20	Yes	Saba sp.	8	1430
2016-07-14	Ganga	20	None	Xylopia aethiopica	8	1433
2016-07-14	Ganga	5	Yes	Saba sp.	8	1485
2016-07-14	Ganga	18	None	Xylopia aethiopica	8	1490
2016-07-14	Ganga	20	None	Xylopia aethiopica	8	1495
2016-07-14	Ganga	7	Yes	Saba sp.	8	1550
2016-07-14	Ganga	27	None	Xylopia aethiopica	8	1555
2016-07-14	Ganga	1	None	Detarium macrocarpa	8	1604
2016-07-14	Ganga	1	None	Detarium macrocarpa	8	1610
2016-07-14	Ganga	2	None	Xylopia aethiopica	8	1615
2016-07-14	Ganga	72	Yes	Saba sp.	8	1675
2016-07-14	Ganga	3	None	Xylopia aethiopica	8	1705
2016-07-14	Ganga	3	None	Xylopia aethiopica	8	1726
2016-07-14	Ganga	34	Yes	Canarium schweinfurthii	8	1745
2016-07-14	Ganga	3	Yes	Saba sp.	8	1810
2016-07-14	Ganga	12	Yes	Saba sp.	8	1818
2016-07-14	Ganga	5	Yes	Saba sp.	8	1825
2016-07-14	Ganga	14	Yes	Saba sp.	8	1935
2016-07-14	Ganga	3	None	Oncoba glauca	8	2000
2016-07-15	Ganga	2	Yes	Myrianthus arboreus	7	3
2016-07-15	Ganga	8	Yes	Irvingia sp.	7	15
2016-07-15	Ganga	50	Yes	Xylopia aethiopica	7	140
2016-07-15	Ganga	4	None	Detarium macrocarpa	7	218
2016-07-15	Ganga	4	None	Detarium macrocarpa	7	315
2016-07-15	Ganga	123	None	Xylopia aethiopica	7	365
2016-07-15	Ganga	374	None	Detarium macrocarpa	7	374
2016-07-15	Ganga	47	None	Xylopia aethiopica	7	420
2016-07-15	Ganga	1	None	Myrianthus arboreus	7	428
2016-07-15	Ganga	4	None	Detarium macrocarpa	7	463
2016-07-15	Ganga	2	None	Detarium macrocarpa	7	475
2016-07-15	Ganga	12	None	Xylopia aethiopica	7	485
2016-07-15	Ganga	24	None	Xylopia aethiopica	7	551
2016-07-15	Ganga	2	Yes	Tetrapleura tetraptera	7	594
2016-07-15	Ganga	1	None	Myrianthus arboreus	7	612
2016-07-15	Ganga	2	Yes	Saba sp.	7	650
2016-07-15	Ganga	51	None	Xylopia aethiopica	7	650
2016-07-15	Ganga	33	Yes	Landolphia sp.	7	699
2016-07-15	Ganga	5	Yes	Saba sp.	7	780
2016-07-15	Ganga	1	Yes	Saba sp.	7	845
2016-07-15	Ganga	8	None	Detarium macrocarpa	7	860
2016-07-15	Ganga	9	None	Xylopia aethiopica	7	872
2016-07-15	Ganga	103	None	Xylopia aethiopica	7	902
2016-07-15	Ganga	35	Yes	Saba sp.	7	945
2016-07-15	Ganga	3	None	Xylopia aethiopica	7	1005
2016-07-15	Ganga	1	Yes	Saba sp.	7	1028
2016-07-15	Ganga	1	Yes	Landolphia sp.	7	1135
2016-07-15	Ganga	4	None	Detarium macrocarpa	7	1245
2016-07-15	Ganga	1	None	Landolphia sp.	7	1253
2016-07-15	Ganga	23	None	Xylopia aethiopica	7	1315
2016-07-15	Ganga	10	Yes	Saba sp.	7	1340
2016-07-15	Ganga	5	Yes	Saba sp.	7	1354
2016-07-15	Ganga	5	None	Xylopia aethiopica	7	1360
2016-07-15	Ganga	2	None	Saba sp.	7	1395
2016-07-15	Ganga	10	None	Xylopia aethiopica	7	1495
2016-07-15	Ganga	1	Yes	Landolphia sp.	7	1633
2016-07-15	Ganga	5	Yes	Saba sp.	7	1650
2016-07-15	Ganga	3	None	Xylopia aethiopica	7	1860
2016-07-16	Ganga	1	None	Myrianthus arboreus	6	5
2016-07-16	Ganga	19	None	Berlinia sp.	6	65
2016-07-16	Ganga	1	Yes	Saba sp.	6	113
2016-07-16	Ganga	102	None	Xylopia aethiopica	6	180
2016-07-16	Ganga	1	Yes	Aframomum sp.	6	298
2016-07-16	Ganga	1	Yes	Aframomum sp.	6	320
2016-07-16	Ganga	18	Yes	Saba sp.	6	390
2016-07-16	Ganga	2	Yes	Drypetes sp.	6	510
2016-07-16	Ganga	10	Yes	Saba sp.	6	605
2016-07-16	Ganga	2	Yes	Landolphia sp.	6	701
2016-07-16	Ganga	6	Yes	Saba sp.	6	732
2016-07-16	Ganga	1	None	Saba sp.	6	1090
2016-07-16	Ganga	7	Yes	Saba sp.	6	1113
2016-07-16	Ganga	5	Yes	Saba sp.	6	1125
2016-07-16	Ganga	5	Yes	Saba sp.	6	1153
2016-07-16	Ganga	2	Yes	Saba sp.	6	1249
2016-07-16	Ganga	6	Yes	Saba sp.	6	1295
2016-07-16	Ganga	1	Yes	Saba sp.	6	1310
2016-07-16	Ganga	13	Yes	Saba sp.	6	1345
2016-07-16	Ganga	8	Yes	Saba sp.	6	1360
2016-07-16	Ganga	57	Yes	Saba sp.	6	1425
2016-07-16	Ganga	3	Yes	Cola chlamydantha	6	1470
2016-07-16	Ganga	8	Yes	Saba sp.	6	1540
2016-07-16	Ganga	5	Yes	Saba sp.	6	1640
2016-07-16	Ganga	5	Yes	Saba sp.	6	1675
2016-07-16	Ganga	44	Yes	Saba sp.	6	1730
2016-07-16	Ganga	1	Yes	Landolphia sp.	6	1755
2016-07-16	Ganga	13	Yes	Saba sp.	6	1773
2016-07-16	Ganga	3	Yes	Staudtia kamerunensis	6	1795
2016-07-16	Ganga	1	Yes	Cola chlamydantha	6	1805
2016-07-16	Ganga	52	Yes	Saba sp.	6	1838
2016-07-16	Ganga	22	Yes	Saba sp.	6	1870
2016-07-16	Ganga	8	Yes	Saba sp.	6	1912
2016-07-16	Ganga	15	Yes	Saba sp.	6	1260
2016-07-17	Ganga	3	None	Detarium macrocarpa	5	15
2016-07-17	Ganga	1	Yes	Saba sp.	5	17
2016-07-17	Ganga	4	Yes	Canarium schweinfurthii	5	102
2016-07-17	Ganga	1	Yes	Myrianthus arboreus	5	129
2016-07-17	Ganga	13	Yes	Saba sp.	5	180
2016-07-17	Ganga	3	Yes	Saba sp.	5	215
2016-07-17	Ganga	7	Yes	Saba sp.	5	236
2016-07-17	Ganga	5	Yes	Saba sp.	5	348
2016-07-17	Ganga	5	Yes	Landolphia sp.	5	375
2016-07-17	Ganga	1	Yes	Saba sp.	5	395
2016-07-17	Ganga	2	Yes	Landolphia sp.	5	399
2016-07-17	Ganga	11	Yes	Canarium schweinfurthii	5	415
2016-07-17	Ganga	35	Yes	Saba sp.	5	415
2016-07-17	Ganga	9	Yes	Saba sp.	5	440
2016-07-17	Ganga	48	Yes	Saba sp.	5	455
2016-07-17	Ganga	100	None	Xylopia aethiopica	5	520
2016-07-17	Ganga	51	None	Xylopia aethiopica	5	605
2016-07-17	Ganga	1	Yes	Saba sp.	5	635
2016-07-17	Ganga	1	Yes	Landolphia sp.	5	645
2016-07-17	Ganga	1	Yes	Rothmannia sp.	5	672
2016-07-17	Ganga	2	Yes	Saba sp.	5	690
2016-07-17	Ganga	51	None	Xylopia aethiopica	5	695
2016-07-17	Ganga	1	None	Detarium macrocarpa	5	705
2016-07-17	Ganga	51	None	Xylopia aethiopica	5	730
2016-07-17	Ganga	101	None	Xylopia aethiopica	5	750
2016-07-17	Ganga	1	Yes	Landolphia sp.	5	820
2016-07-17	Ganga	53	None	Xylopia aethiopica	5	830
2016-07-17	Ganga	15	None	Detarium macrocarpa	5	850
2016-07-17	Ganga	27	None	Xylopia aethiopica	5	902
2016-07-17	Ganga	1	None	Xylopia aethiopica	5	1000
2016-07-17	Ganga	27	Yes	Saba sp.	5	1050
2016-07-17	Ganga	1	Yes	Saba sp.	5	1070
2016-07-17	Ganga	3	Yes	Strychnos congolana	5	1143
2016-07-17	Ganga	3	None	Casearia barteri	5	1145
2016-07-17	Ganga	1	None	Cola chlamydantha	5	1190
2016-07-17	Ganga	1	None	Drypetes sp.	5	1355
2016-07-17	Ganga	3	None	Berlinia sp.	5	1365
2016-07-17	Ganga	3	None	Saba sp.	5	1379
2016-07-17	Ganga	1	Yes	Saba sp.	5	1423
2016-07-17	Ganga	1	Yes	Landolphia sp.	5	1440
2016-07-17	Ganga	52	Yes	Xylopia aethiopica	5	1440
2016-07-17	Ganga	1	Yes	Saba sp.	5	1473
2016-07-17	Ganga	1	Yes	Landolphia sp.	5	1474
2016-07-17	Ganga	1	Yes	Saba sp.	5	1480
2016-07-17	Ganga	1	None	Saba sp.	5	1486
2016-07-17	Ganga	1	Yes	Saba sp.	5	1540
2016-07-17	Ganga	24	Yes	Saba sp.	5	1545
2016-07-17	Ganga	32	None	Xylopia aethiopica	5	1555
2016-07-17	Ganga	2	None	Oncoba glauca	5	1590
2016-07-17	Ganga	1	None	Casearia barteri	5	1604
2016-07-17	Ganga	1	Yes	Saba sp.	5	1654
2016-07-17	Ganga	3	Yes	Saba sp.	5	1690
2016-07-17	Ganga	4	Yes	Saba sp.	5	1735
2016-07-17	Ganga	71	Yes	Saba sp.	5	1750
2016-07-17	Ganga	14	Yes	Saba sp.	5	1760
2016-07-17	Ganga	5	Yes	Saba sp.	5	1797
2016-07-17	Ganga	1	None	Saba sp.	5	1985
2016-07-18	Ganga	3	None	Xylopia aethiopica	1	260
2016-07-18	Ganga	1	None	Detarium macrocarpa	1	273
2016-07-18	Ganga	9	None	Xylopia aethiopica	1	295
2016-07-18	Ganga	1	None	Xylopia aethiopica	1	300
2016-07-18	Ganga	7	Yes	Saba sp.	1	395
2016-07-18	Ganga	1	None	Detarium macrocarpa	1	415
2016-07-18	Ganga	43	None	Saba sp.	1	480
2016-07-18	Ganga	1	Yes	Strychnos congolana	1	485
2016-07-18	Ganga	1	None	Strychnos congolana	1	505
2016-07-18	Ganga	20	Yes	Saba sp.	1	540
2016-07-18	Ganga	105	Yes	Saba sp.	1	550
2016-07-18	Ganga	104	Yes	Saba sp.	1	565
2016-07-18	Ganga	9	Yes	Saba sp.	1	630
2016-07-18	Ganga	4	None	Xylopia aethiopica	1	642
2016-07-18	Ganga	4	Yes	Saba sp.	1	645
2016-07-18	Ganga	6	Yes	Canarium schweinfurthii	1	650
2016-07-18	Ganga	5	Yes	Strychnos congolana	1	695
2016-07-18	Ganga	1	Yes	Saba sp.	1	730
2016-07-18	Ganga	1	Yes	Strychnos congolana	1	740
2016-07-18	Ganga	1	Yes	Saba sp.	1	767
2016-07-18	Ganga	1	Yes	Saba sp.	1	770
2016-07-18	Ganga	4	None	Xylopia aethiopica	1	770
2016-07-18	Ganga	25	Yes	Saba sp.	1	815
2016-07-18	Ganga	26	None	Xylopia aethiopica	1	880
2016-07-18	Ganga	23	None	Xylopia aethiopica	1	910
2016-07-18	Ganga	4	None	Vitex doniana	1	924
2016-07-18	Ganga	3	None	Detarium macrocarpa	1	1000
2016-07-18	Ganga	12	None	Vitex doniana	1	1015
2016-07-18	Ganga	1	Yes	Saba sp.	1	1060
2016-07-18	Ganga	20	None	Xylopia aethiopica	1	1090
2016-07-18	Ganga	4	None	Xylopia aethiopica	1	1125
2016-07-18	Ganga	5	Yes	Oncoba glauca	1	1330
2016-07-18	Ganga	1	None	Xylopia aethiopica	1	1410
2016-07-18	Ganga	1	Yes	Aframomum sp.	1	1420
2016-07-18	Ganga	1	None	Xylopia aethiopica	1	1440
2016-07-18	Ganga	11	Yes	Saba sp.	1	1440
2016-07-18	Ganga	101	Yes	Saba sp.	1	1500
2016-07-18	Ganga	1	Yes	Cola chlamydantha	1	1589
2016-07-18	Ganga	3	Yes	Canarium schweinfurthii	1	1605
2016-07-18	Ganga	16	Yes	Saba sp.	1	1615
2016-07-18	Ganga	2	None	Oncoba glauca	1	1640
2016-07-18	Ganga	3	Yes	Saba sp.	1	1643
2016-07-18	Ganga	200	Yes	Xylopia aethiopica	1	1660
2016-07-18	Ganga	12	Yes	Saba sp.	1	1680
2016-07-18	Ganga	4	None	Vitex doniana	1	1690
2016-07-18	Ganga	3	None	Xylopia aethiopica	1	1905
2016-07-18	Ganga	52	None	Xylopia aethiopica	1	1940
2016-07-18	Ganga	17	None	Saba sp.	1	1970
2016-07-18	Ganga	1	Yes	Landolphia sp.	2	51
2016-07-18	Ganga	1	Yes	Landolphia sp.	2	55
2016-07-18	Ganga	1	Yes	Myrianthus arboreus	2	85
2016-07-18	Ganga	2	Yes	Myrianthus arboreus	2	127
2016-07-18	Ganga	100	Yes	Xylopia aethiopica	2	152
2016-07-18	Ganga	13	Yes	Xylopia aethiopica	2	235
2016-07-18	Ganga	2	None	Xylopia aethiopica	2	305
2016-07-18	Ganga	4	None	Vitex doniana	2	335
2016-07-18	Ganga	10	None	Xylopia aethiopica	2	338
2016-07-18	Ganga	1	Yes	Saba sp.	2	360
2016-07-18	Ganga	1	None	Xylopia aethiopica	2	398
2016-07-18	Ganga	1	None	Vitex doniana	2	415
2016-07-18	Ganga	1	None	Drypetes sp.	2	520
2016-07-18	Ganga	1	None	Landolphia sp.	2	555
2016-07-18	Ganga	1	None	Vitex doniana	2	565
2016-07-18	Ganga	8	Yes	Landolphia sp.	2	575
2016-07-18	Ganga	1	None	Xylopia aethiopica	2	680
2016-07-18	Ganga	1	None	Vitex doniana	2	754
2016-07-18	Ganga	2	None	Xylopia aethiopica	2	880
2016-07-18	Ganga	20	None	Xylopia aethiopica	2	920
2016-07-18	Ganga	1	None	Detarium macrocarpa	2	925
2016-07-18	Ganga	7	None	Xylopia aethiopica	2	1005
2016-07-18	Ganga	4	None	Vitex doniana	2	1065
2016-07-18	Ganga	4	Yes	Saba comorensis	2	1150
2016-07-18	Ganga	3	None	Vitex doniana	2	1185
2016-07-18	Ganga	1	Yes	Saba comorensis	2	1350
2016-07-18	Ganga	7	Yes	Saba comorensis	2	1370
2016-07-18	Ganga	3	None	Xylopia aethiopica	2	1410
2016-07-18	Ganga	1	Yes	Landolphia sp.	2	1501
2016-07-18	Ganga	1	Yes	Landolphia sp.	2	1510
2016-07-18	Ganga	3	Yes	Landolphia sp.	2	1523
2016-07-18	Ganga	7	Yes	Saba sp.	2	1526
2016-07-18	Ganga	2	Yes	Landolphia sp.	2	1555
2016-07-18	Ganga	3	None	Vitex doniana	2	1645
2016-07-18	Ganga	6	Yes	Unknown	2	1655
2016-07-18	Ganga	150	None	Xylopia aethiopica	2	1755
2016-07-18	Ganga	3	None	Xylopia aethiopica	2	1860
2016-07-18	Ganga	25	Yes	Saba sp.	2	1895
2016-07-18	Ganga	1	None	Erythrophleum sp.	2	1910
2016-07-18	Ganga	1	None	Khaya sp.	2	1945
2016-07-18	Ganga	2	Yes	Drypetes sp.	2	1974
2016-07-19	Ganga	1	Yes	Myrianthus arboreus	4	10
2016-07-19	Ganga	3	None	Xylopia aethiopica	4	45
2016-07-19	Ganga	1	None	Xylopia aethiopica	4	185
2016-07-19	Ganga	2	None	Saba sp.	4	197
2016-07-19	Ganga	26	None	Xylopia aethiopica	4	250
2016-07-19	Ganga	2	None	Strychnos congolana	4	265
2016-07-19	Ganga	1	None	Rubiaceae sp.	4	290
2016-07-19	Ganga	1	None	Rubiaceae sp.	4	297
2016-07-19	Ganga	2	Yes	Saba sp.	4	360
2016-07-19	Ganga	10	Yes	Saba sp.	4	385
2016-07-19	Ganga	1	Yes	Saba sp.	4	415
2016-07-19	Ganga	17	None	Xylopia aethiopica	4	503
2016-07-19	Ganga	52	None	Xylopia aethiopica	4	525
2016-07-19	Ganga	5	Yes	Canarium schweinfurthii	4	548
2016-07-19	Ganga	2	None	Xylopia aethiopica	4	605
2016-07-19	Ganga	2	None	Xylopia aethiopica	4	652
2016-07-19	Ganga	3	None	Xylopia aethiopica	4	710
2016-07-19	Ganga	4	None	Xylopia aethiopica	4	740
2016-07-19	Ganga	6	None	Xylopia aethiopica	4	760
2016-07-19	Ganga	6	None	Xylopia aethiopica	4	795
2016-07-19	Ganga	35	None	Xylopia aethiopica	4	805
2016-07-19	Ganga	21	None	Xylopia aethiopica	4	835
2016-07-19	Ganga	51	None	Xylopia aethiopica	4	901
2016-07-19	Ganga	6	Yes	Saba sp.	4	935
2016-07-19	Ganga	22	None	Xylopia aethiopica	4	940
2016-07-19	Ganga	1	None	Xylopia aethiopica	4	1075
2016-07-19	Ganga	5	None	Vitex doniana	4	1085
2016-07-19	Ganga	3	Yes	Saba sp.	4	1095
2016-07-19	Ganga	1	Yes	Saba sp.	4	1113
2016-07-19	Ganga	1	None	Detarium macrocarpa	4	1113
2016-07-19	Ganga	6	None	Xylopia aethiopica	4	1115
2016-07-19	Ganga	2	Yes	Saba sp.	4	1117
2016-07-19	Ganga	1	Yes	Saba sp.	4	1153
2016-07-19	Ganga	7	Yes	Saba sp.	4	1230
2016-07-19	Ganga	53	Yes	Saba sp.	4	1250
2016-07-19	Ganga	23	Yes	Saba sp.	4	1282
2016-07-19	Ganga	1	Yes	Saba sp.	4	1322
2016-07-19	Ganga	1	None	Xylopia aethiopica	4	1381
2016-07-19	Ganga	3	Yes	Saba sp.	4	1425
2016-07-19	Ganga	23	None	Xylopia aethiopica	4	1555
2016-07-19	Ganga	8	None	Xylopia aethiopica	4	1680
2016-07-19	Ganga	2	None	Xylopia aethiopica	4	1730
2016-07-19	Ganga	6	Yes	Landolphia sp.	4	1795
2016-07-19	Ganga	1	Yes	Cola sp.	4	1823
2016-07-19	Ganga	5	Yes	Saba sp.	4	1835
2016-07-19	Ganga	10	None	Xylopia aethiopica	3	5
2016-07-19	Ganga	4	Yes	Xylopia aethiopica	3	35
2016-07-19	Ganga	7	Yes	Xylopia aethiopica	3	60
2016-07-19	Ganga	7	None	Xylopia aethiopica	3	98
2016-07-19	Ganga	13	None	Xylopia aethiopica	3	120
2016-07-19	Ganga	1	Yes	Landolphia sp.	3	121
2016-07-19	Ganga	3	Yes	Saba sp.	3	145
2016-07-19	Ganga	1	None	Detarium macrocarpa	3	165
2016-07-19	Ganga	1	None	Xylopia aethiopica	3	215
2016-07-19	Ganga	8	None	Xylopia aethiopica	3	217
2016-07-19	Ganga	7	Yes	Saba sp.	3	228
2016-07-19	Ganga	15	Yes	Xylopia aethiopica	3	260
2016-07-19	Ganga	150	Yes	Landolphia sp.	3	290
2016-07-19	Ganga	2	None	Detarium macrocarpa	3	300
2016-07-19	Ganga	3	Yes	Landolphia incerta	3	365
2016-07-19	Ganga	3	Yes	Cola clamydantha	3	410
2016-07-19	Ganga	3	Yes	Landolphia sp.	3	410
2016-07-19	Ganga	1	None	Landolphia sp.	3	445
2016-07-19	Ganga	10	None	Xylopia aethiopica	3	447
2016-07-19	Ganga	60	Yes	Saba sp.	3	550
2016-07-19	Ganga	13	Yes	Saba sp.	3	576
2016-07-19	Ganga	1	None	Xylopia aethiopica	3	607
2016-07-19	Ganga	10	Yes	Saba sp.	3	690
2016-07-19	Ganga	3	Yes	Saba sp.	3	850
2016-07-19	Ganga	4	Yes	Saba sp.	3	849
2016-07-19	Ganga	7	Yes	Saba sp.	3	870
2016-07-19	Ganga	6	Yes	Oncoba glauca	3	996
2016-07-19	Ganga	1	None	Oncoba glauca	3	1070
2016-07-19	Ganga	2	Yes	Diospyros sp.	3	1095
2016-07-19	Ganga	45	Yes	Saba sp.	3	1025
2016-07-19	Ganga	3	None	Canarium schweinfurthii	3	1225
2016-07-19	Ganga	50	None	Xylopia aethiopica	3	1478
2016-07-19	Ganga	4	Yes	Saba sp.	3	1575
2016-07-19	Ganga	4	Yes	Landolphia congense	3	1565
2016-07-19	Ganga	50	None	Xylopia aethiopica	3	1598
2016-07-19	Ganga	1	None	Xylopia aethiopica	3	1715
2016-07-19	Ganga	3	Yes	Saba sp.	3	1790
2016-07-19	Ganga	100	None	Xylopia aethiopica	3	1845
2016-07-19	Ganga	4	None	Myrianthus arboreus	3	1950
2016-08-12	Ganga	1	Yes	Landolphia congense	10	325
2016-08-12	Ganga	5	Yes	Landolphia incerta	10	390
2016-08-12	Ganga	10	Yes	Landolphia incerta	10	420
2016-08-12	Ganga	9	Yes	Landolphia sp.	10	496
2016-08-12	Ganga	2	Yes	Myrianthus arboreus	10	620
2016-08-12	Ganga	1	Yes	Saba comorensis	10	825
2016-08-12	Ganga	3	Yes	Landolphia congense	10	900
2016-08-12	Ganga	2	Yes	Landolphia congense	10	918
2016-08-12	Ganga	2	None	Xylopia aethiopica	10	958
2016-08-12	Ganga	1	None	Landolphia sp.	10	995
2016-08-12	Ganga	11	Yes	Landolphia sp.	10	1010
2016-08-12	Ganga	1	Yes	Myrianthus arboreus	10	1015
2016-08-12	Ganga	6	None	Xylopia aethiopica	10	1035
2016-08-12	Ganga	53	Yes	Landolphia sp.	10	1090
2016-08-12	Ganga	20	None	Xylopia aethiopica	10	1120
2016-08-12	Ganga	30	None	Xylopia aethiopica	10	1215
2016-08-12	Ganga	3	Yes	Landolphia sp.	10	1340
2016-08-12	Ganga	2	None	Cola clamydantha	10	1425
2016-08-12	Ganga	1	None	Saba sp.	10	1435
2016-08-12	Ganga	10	None	Xylopia aethiopica	10	1585
2016-08-12	Ganga	7	None	Xylopia aethiopica	10	1655
2016-08-12	Ganga	7	None	Xylopia aethiopica	10	1705
2016-08-12	Ganga	1	None	Aframomum sp.	10	1730
2016-08-12	Ganga	1	None	Xylopia aethiopica	10	1730
2016-08-12	Ganga	2	Yes	Cola clamydantha	10	1804
2016-08-12	Ganga	1	Yes	Landolphia incerta	10	1860
2016-08-12	Ganga	100	None	Xylopia aethiopica	10	1920
2016-08-13	Ganga	5	Yes	Landolphia sp.	9	20
2016-08-13	Ganga	1	Yes	Myrianthus arboreus	9	84
2016-08-13	Ganga	5	Yes	Landolphia congense	9	90
2016-08-13	Ganga	2	Yes	Oncoba glauca	9	149
2016-08-13	Ganga	2	Yes	Myrianthus arboreus	9	151
2016-08-13	Ganga	6	Yes	Landolphia congense	9	265
2016-08-13	Ganga	100	None	Xylopia aethiopica	9	450
2016-08-13	Ganga	6	None	Xylopia aethiopica	9	558
2016-08-13	Ganga	2	Yes	Landolphia incerta	9	700
2016-08-14	Ganga	10	None	Xylopia aethiopica	8	23
2016-08-14	Ganga	1	Yes	Myrianthus arboreus	8	99
2016-08-14	Ganga	13	None	Xylopia aethiopica	8	210
2016-08-14	Ganga	7	Yes	Landolphia incerta	8	266
2016-08-14	Ganga	1	Yes	Myrianthus arboreus	8	301
2016-08-14	Ganga	2	Yes	Myrianthus arboreus	8	350
2016-08-14	Ganga	1	Yes	Landolphia congense	8	360
2016-08-14	Ganga	1	Yes	Landolphia congense	8	370
2016-08-14	Ganga	1	Yes	Landolphia incerta	8	430
2016-08-14	Ganga	1	Yes	Saba comorensis	8	485
2016-08-14	Ganga	7	None	Xylopia aethiopica	8	500
2016-08-14	Ganga	30	Yes	Landolphia sp.	8	557
2016-08-14	Ganga	8	Yes	Landolphia sp.	8	577
2016-08-14	Ganga	100	None	Xylopia aethiopica	8	610
2016-08-14	Ganga	2	Yes	Landolphia congense	8	895
2016-08-14	Ganga	4	Yes	Oncoba glauca	8	965
2016-08-14	Ganga	15	Yes	Landolphia sp.	8	1180
2016-08-14	Ganga	3	Yes	Landolphia sp.	8	1295
2016-08-14	Ganga	25	Yes	Landolphia sp.	8	1315
2016-08-14	Ganga	7	Yes	Landolphia sp.	8	1369
2016-08-14	Ganga	50	None	Xylopia aethiopica	8	1351
2016-08-14	Ganga	1	Yes	Landolphia sp.	8	1505
2016-08-14	Ganga	50	None	Xylopia aethiopica	8	1675
2016-08-14	Ganga	100	Yes	Saba sp.	8	1675
2016-08-14	Ganga	14	Yes	Saba sp.	8	1690
2016-08-14	Ganga	4	None	Canarium schweinfurthii	8	1753
2016-08-15	Ganga	2	Yes	Myrianthus arboreus	7	3
2016-08-15	Ganga	5	Yes	Drypetes sp.	7	160
2016-08-15	Ganga	1	None	Detarium macrocarpa	7	337
2016-08-15	Ganga	4	None	Xylopia aethiopica	7	425
2016-08-15	Ganga	8	Yes	Landolphia sp.	7	705
2016-08-15	Ganga	1	Yes	Landolphia sp.	7	790
2016-08-15	Ganga	100	None	Xylopia aethiopica	7	875
2016-08-15	Ganga	50	None	Xylopia aethiopica	7	910
2016-08-15	Ganga	1	Yes	Saba comorensis	7	945
2016-08-15	Ganga	1	Yes	Landolphia sp.	7	945
2016-08-15	Ganga	1	None	Legume	7	1045
2016-08-15	Ganga	8	Yes	Cola clamydantha	7	1075
2016-08-15	Ganga	3	Yes	Cola clamydantha	7	1090
2016-08-15	Ganga	11	Yes	Landolphia sp.	7	1153
2016-08-15	Ganga	2	Yes	Landolphia sp.	7	1200
2016-08-16	Ganga	50	None	Xylopia aethiopica	6	182
2016-08-16	Ganga	50	None	Ficus sp.	6	285
2016-08-16	Ganga	3	Yes	Landolphia incerta	6	315
2016-08-16	Ganga	1	None	Saba sp.	6	1097
2016-08-16	Ganga	2	Yes	Landolphia incerta	6	1125
2016-08-16	Ganga	28	Yes	Landolphia sp.	6	1237
2016-08-16	Ganga	10	Yes	Saba sp.	6	1237
2016-08-16	Ganga	1	Yes	Landolphia sp.	6	1295
2016-08-16	Ganga	1	Yes	Cola clamydantha	6	1422
2016-08-16	Ganga	6	Yes	Saba sp.	6	1435
2016-08-16	Ganga	1	Yes	Cola clamydantha	6	1445
2016-08-16	Ganga	3	Yes	Saba sp.	6	1670
2016-08-16	Ganga	2	Yes	Cola clamydantha	6	1772
2016-08-16	Ganga	2	Yes	Saba sp.	6	1772
2016-08-16	Ganga	1	None	Cola clamydantha	6	1808
2016-08-16	Ganga	1	Yes	Landolphia congensis	6	1945
2016-08-17	Ganga	1	None	Detarium microcarpa	5	1
2016-08-17	Ganga	2	Yes	Canarium schweinfurthii	5	115
2016-08-17	Ganga	1	Yes	Myrianthus arboreus	5	130
2016-08-17	Ganga	2	Yes	Landolphia incerta	5	147
2016-08-17	Ganga	2	Yes	Landolphia sp.	5	235
2016-08-17	Ganga	1	Yes	Landolphia sp.	5	365
2016-08-17	Ganga	1	Yes	Landolphia sp.	5	467
2016-08-17	Ganga	2	Yes	Landolphia sp.	5	500
2016-08-17	Ganga	9	Yes	Landolphia sp.	5	535
2016-08-17	Ganga	1	None	Xylopia aethiopica	5	560
2016-08-17	Ganga	15	None	Xylopia aethiopica	5	608
2016-08-17	Ganga	5	None	Xylopia aethiopica	5	735
2016-08-17	Ganga	10	None	Xylopia aethiopica	5	925
2016-08-17	Ganga	5	None	Xylopia aethiopica	5	1005
2016-08-17	Ganga	4	None	Xylopia aethiopica	5	1031
2016-08-17	Ganga	29	Yes	Landolphia sp.	5	1060
2016-08-17	Ganga	16	None	Xylopia aethiopica	5	1440
2016-08-17	Ganga	34	None	Xylopia aethiopica	5	1590
2016-08-17	Ganga	21	None	Xylopia aethiopica	5	1745
2016-08-17	Ganga	15	None	Xylopia aethiopica	5	1950
2016-08-18	Ganga	1	None	Klainedoxa gabonensis	4	40
2016-08-18	Ganga	7	Yes	Oncoba glauca	4	74
2016-08-18	Ganga	2	None	Xylopia aethiopica	4	110
2016-08-18	Ganga	4	Yes	Landolphia sp.	4	197
2016-08-18	Ganga	1	Yes	Landolphia sp.	4	528
2016-08-18	Ganga	7	Yes	Canarium schweinfurthii	4	547
2016-08-18	Ganga	3	Yes	Aframomum sp.	4	615
2016-08-18	Ganga	1	Yes	Aframomum sp.	4	693
2016-08-18	Ganga	15	Yes	Xylopia aethiopica	4	772
2016-08-18	Ganga	50	None	Xylopia aethiopica	4	822
2016-08-18	Ganga	2	None	Saba sp.	4	940
2016-08-18	Ganga	1	Yes	Saba comorensis	4	1290
2016-08-18	Ganga	1	None	Vitex doniana	4	1335
2016-08-18	Ganga	4	Yes	Aframomum sp.	4	1780
2016-08-18	Ganga	1	Yes	Landolphia sp.	4	1890
2016-08-18	Ganga	2	Yes	Landolphia incerta	4	1915
2016-08-18	Ganga	2	Yes	Myrianthus arboreus	4	1960
2016-08-19	Ganga	13	Yes	Xylopia aethiopica	3	130
2016-08-19	Ganga	1	None	Saba sp.	3	280
2016-08-19	Ganga	1	Yes	Aframomum sp.	3	280
2016-08-19	Ganga	3	Yes	Landolphia sp.	3	490
2016-08-19	Ganga	1	None	Landolphia sp.	3	880
2016-08-19	Ganga	1	Yes	Landolphia incerta	3	1140
2016-08-19	Ganga	1	None	Saba comorensis	3	1574
2016-08-19	Ganga	1	Yes	Landolphia incerta	3	1595
2016-08-19	Ganga	4	Yes	Myrianthus arboreus	3	1935
2016-08-20	Ganga	2	Yes	Landolphia congensis	2	23
2016-08-20	Ganga	2	Yes	Landolphia sp.	2	51
2016-08-20	Ganga	5	Yes	Landolphia sp.	2	58
2016-08-20	Ganga	1	Yes	Landolphia incerta	2	95
2016-08-20	Ganga	3	Yes	Myrianthus arboreus	2	97
2016-08-20	Ganga	1	Yes	Landolphia incerta	2	124
2016-08-20	Ganga	25	None	Xylopia aethiopica	2	220
2016-08-20	Ganga	9	None	Xylopia aethiopica	2	228
2016-08-20	Ganga	23	None	Xylopia aethiopica	2	303
2016-08-20	Ganga	1	None	Vitex doniana	2	365
2016-08-20	Ganga	1	Yes	Landolphia congensis	2	535
2016-08-20	Ganga	7	Yes	Landolphia congensis	2	576
2016-08-20	Ganga	2	None	Legume	2	610
2016-08-20	Ganga	1	Yes	Cola clamydantha	2	1505
2016-08-20	Ganga	2	Yes	Cola clamydantha	2	1598
2016-08-20	Ganga	10	Yes	Vitex doniana	2	1630
2016-08-20	Ganga	2	None	Vitex doniana	2	1630
2016-08-20	Ganga	8	Yes	Landolphia sp.	2	1690
2016-08-20	Ganga	1	Yes	Saba sp.	2	1898
2016-08-20	Ganga	100	None	Erythrophleum sp.	2	1910
2016-08-20	Ganga	2	Yes	Landolphia sp.	2	1949
2016-08-20	Ganga	5	Yes	Cola clamydantha	2	1955
2016-08-21	Ganga	2	Yes	Landolphia congensis	1	36
2016-08-21	Ganga	1	None	Tetrapleura tetraptera	1	36
2016-08-21	Ganga	10	None	Xylopia aethiopica	1	300
2016-08-21	Ganga	6	Yes	Vitex doniana	1	925
2016-08-21	Ganga	25	None	Xylopia aethiopica	1	930
2016-08-21	Ganga	6	None	Xylopia aethiopica	1	1040
2016-08-21	Ganga	8	None	Xylopia aethiopica	1	1060
2016-08-21	Ganga	4	Yes	Landolphia congensis	1	1440
2016-08-21	Ganga	10	None	Vitex doniana	1	1701
2016-09-14	Ganga	4	Yes	Landolphia incerta	10	325
2016-09-14	Ganga	9	Yes	Landolphia incerta	10	380
2016-09-14	Ganga	2	Yes	Landolphia sp.	10	415
2016-09-14	Ganga	7	Yes	Landolphia incerta	10	415
2016-09-14	Ganga	5	None	Rhicinodendron heudolotii	10	577
2016-09-14	Ganga	1	None	Myrianthus arboreus	10	625
2016-09-14	Ganga	1	Yes	Oncoba glauca	10	775
2016-09-14	Ganga	2	Yes	Landolphia incerta	10	798
2016-09-14	Ganga	1	None	Uapaca guineensis	10	885
2016-09-14	Ganga	6	Yes	Landolphia sp.	10	920
2016-09-14	Ganga	1	None	Landolphia sp.	10	979
2016-09-14	Ganga	21	Yes	Landolphia sp.	10	1007
2016-09-14	Ganga	2	Yes	Landolphia sp.	10	1060
2016-09-14	Ganga	6	Yes	Landolphia sp.	10	1103
2016-09-14	Ganga	2	Yes	Landolphia sp.	10	1240
2016-09-14	Ganga	3	None	Xylopia aethiopica	10	1240
2016-09-14	Ganga	50	None	Xylopia aethiopica	10	1585
2016-09-14	Ganga	10	Yes	Landolphia sp.	10	1853
2016-09-14	Ganga	4	Yes	Landolphia incerta	10	1877
2016-09-15	Ganga	9	Yes	Landolphia sp.	9	82
2016-09-15	Ganga	4	Yes	Landolphia sp.	9	220
2016-09-15	Ganga	10	Yes	Landolphia congensis	9	275
2016-09-15	Ganga	3	Yes	Landolphia congensis	9	315
2016-09-15	Ganga	1	Yes	Landolphia sp.	9	327
2016-09-15	Ganga	47	Yes	Landolphia sp.	9	202
2016-09-15	Ganga	12	Yes	Tetrapleura tetraptera	9	202
2016-09-15	Ganga	4	None	Xylopia aethiopica	9	455
2016-09-15	Ganga	1	Yes	Landolphia sp.	9	622
2016-09-15	Ganga	2	None	Landolphia sp.	9	720
2016-09-15	Ganga	3	Yes	Landolphia sp.	9	940
2016-09-15	Ganga	1	Yes	Landolphia sp.	9	1005
2016-09-15	Ganga	50	None	Xylopia aethiopica	9	1156
2016-09-15	Ganga	1	None	Landolphia sp.	9	1435
2016-09-15	Ganga	7	Yes	Landolphia sp.	9	1775
2016-09-15	Ganga	18	Yes	Ficus sansibarica	9	1810
2016-09-15	Ganga	1	Yes	Saba sp.	9	1902
2016-09-16	Ganga	5	Yes	Landolphia sp.	8	283
2016-09-16	Ganga	1	Yes	Myrianthus arboreus	8	330
2016-09-16	Ganga	6	Yes	Landolphia sp.	8	355
2016-09-16	Ganga	4	Yes	Landolphia sp.	8	383
2016-09-16	Ganga	4	Yes	Landolphia sp.	8	415
2016-09-16	Ganga	4	Yes	Landolphia sp.	8	574
2016-09-16	Ganga	1	Yes	Landolphia sp.	8	700
2016-09-16	Ganga	6	Yes	Landolphia sp.	8	776
2016-09-16	Ganga	4	Yes	Landolphia sp.	8	820
2016-09-16	Ganga	16	Yes	Landolphia sp.	8	875
2016-09-16	Ganga	3	Yes	Landolphia sp.	8	1110
2016-09-16	Ganga	3	Yes	Landolphia sp.	8	1122
2016-09-16	Ganga	1	Yes	Landolphia sp.	8	1200
2016-09-16	Ganga	2	Yes	Landolphia sp.	8	1215
2016-09-16	Ganga	3	Yes	Landolphia sp.	8	1222
2016-09-16	Ganga	2	Yes	Landolphia sp.	8	1315
2016-09-16	Ganga	10	Yes	Saba sp.	8	1660
2016-09-16	Ganga	1	Yes	Saba sp.	8	1830
2016-09-17	Ganga	4	Yes	Landolphia sp.	7	21
2016-09-17	Ganga	1	Yes	Landolphia sp.	7	95
2016-09-17	Ganga	3	Yes	Landolphia sp.	7	375
2016-09-17	Ganga	1	None	Detarium microcarpa	7	400
2016-09-17	Ganga	1	None	Myrianthus arboreus	7	610
2016-09-17	Ganga	1	None	Detarium microcarpa	7	860
2016-09-17	Ganga	10	Yes	Landolphia sp.	7	1198
2016-09-17	Ganga	2	Yes	Landolphia congensis	7	1675
2016-09-18	Ganga	1	Yes	Landolphia incerta	6	158
2016-09-18	Ganga	150	Yes	Ficus Sp.	6	280
2016-09-18	Ganga	5	Yes	Landolphia congensis	6	310
2016-09-18	Ganga	1	None	Saba sp.	6	695
2016-09-18	Ganga	3	Yes	Landolphia sp.	6	720
2016-09-18	Ganga	6	None	Unknown	6	810
2016-09-18	Ganga	6	Yes	Landolphia sp.	6	815
2016-09-18	Ganga	6	Yes	Landolphia congensis	6	1070
2016-09-18	Ganga	2	Yes	Saba sp.	6	1095
2016-09-18	Ganga	4	Yes	Landolphia sp.	6	1145
2016-09-18	Ganga	6	Yes	Landolphia sp.	6	1185
2016-09-18	Ganga	1	Yes	Aframomum sp.	6	1220
2016-09-18	Ganga	10	Yes	Saba sp.	6	1442
2016-09-18	Ganga	2	Yes	Landolphia sp.	6	1555
2016-09-18	Ganga	2	Yes	Landolphia sp.	6	1593
2016-09-18	Ganga	9	Yes	Landolphia sp.	6	1625
2016-09-18	Ganga	2	Yes	Landolphia sp.	6	1925
2016-09-19	Ganga	1	Yes	Landolphia sp.	5	210
2016-09-19	Ganga	4	Yes	Landolphia sp.	5	258
2016-09-19	Ganga	2	Yes	Landolphia sp.	5	326
2016-09-19	Ganga	3	Yes	Landolphia sp.	5	360
2016-09-19	Ganga	1	Yes	Landolphia sp.	5	501
2016-09-19	Ganga	1	Yes	Landolphia incerta	5	1051
2016-09-19	Ganga	3	Yes	Landolphia sp.	5	1051
2016-09-19	Ganga	4	None	Klainedoxa gabonensis	5	1127
2016-09-19	Ganga	4	Yes	Landolphia sp.	5	1290
2016-09-19	Ganga	6	Yes	Landolphia sp.	5	1330
2016-09-19	Ganga	2	None	Canarium schweinfurthii	5	1640
2016-09-19	Ganga	2	Yes	Landolphia sp.	5	1690
2016-09-19	Ganga	1	Yes	Landolphia sp.	5	1970
2016-09-20	Ganga	1	None	Myrianthus arboreus	4	5
2016-09-20	Ganga	2	None	Landolphia congensis	4	390
2016-09-20	Ganga	4	Yes	Landolphia sp.	4	421
2016-09-20	Ganga	4	Yes	Aframomum sp.	4	685
2016-09-20	Ganga	20	None	Xylopia aethiopica	4	835
2016-09-20	Ganga	5	Yes	Landolphia sp.	4	1890
2016-09-20	Ganga	3	Yes	Landolphia sp.	4	1919
2016-09-21	Ganga	3	Yes	Landolphia sp.	3	490
2016-09-21	Ganga	1	Yes	Saba sp.	3	676
2016-09-21	Ganga	3	Yes	Landolphia congensis	3	1053
2016-09-21	Ganga	2	Yes	Aframomum sp.	3	1210
2016-09-21	Ganga	2	None	Vitex doniana	3	1392
2016-09-21	Ganga	10	None	Xylopia aethiopica	3	1595
2016-09-21	Ganga	5	None	Xylopia aethiopica	3	1675
2016-09-22	Ganga	1	Yes	Landolphia sp.	2	51
2016-09-22	Ganga	1	Yes	Myrianthus arboreus	2	96
2016-09-22	Ganga	2	None	Myrianthus arboreus	2	96
2016-09-22	Ganga	2	None	Vitex doniana	2	345
2016-09-22	Ganga	11	Yes	Vitex doniana	2	345
2016-09-22	Ganga	10	None	Xylopia aethiopica	2	345
2016-09-22	Ganga	1	Yes	Aframomum sp.	2	493
2016-09-22	Ganga	22	Yes	Landolphia sp.	2	576
2016-09-22	Ganga	5	None	Xylopia aethiopica	2	775
2016-09-22	Ganga	1	None	Detarium microcarpa	2	954
2016-09-22	Ganga	27	Yes	Unknown	2	1055
2016-09-22	Ganga	4	None	Vitex doniana	2	1260
2016-09-22	Ganga	25	Yes	Vitex doniana	2	1630
2016-09-22	Ganga	6	Yes	Saba sp.	2	1630
2016-09-22	Ganga	3	Yes	Landolphia sp.	2	1704
2016-09-22	Ganga	150	Yes	Erythrophleum sp.	2	1910
2016-09-23	Ganga	6	None	Tetrapleura tetraptera	1	36
2016-09-23	Ganga	7	Yes	Landolphia sp.	1	47
2016-09-23	Ganga	1	Yes	Landolphia sp.	1	347
2016-09-23	Ganga	1	Yes	Landolphia sp.	1	504
2016-09-23	Ganga	2	Yes	Aframomum sp.	1	746
2016-09-23	Ganga	1	Yes	Aframomum sp.	1	803
2016-09-23	Ganga	2	None	Vitex doniana	1	970
2016-09-23	Ganga	2	None	Vitex doniana	1	1498
2016-09-23	Ganga	100	Yes	Vitex doniana	1	1693
2016-09-23	Ganga	30	None	Xylopia aethiopica	1	1820
2016-09-23	Ganga	100	None	Xylopia aethiopica	1	1962
2016-10-12	Ganga	1	Yes	Landolphia sp.	10	320
2016-10-12	Ganga	4	Yes	Landolphia sp.	10	390
2016-10-12	Ganga	1	Yes	Detarium macrocarpa	10	480
2016-10-12	Ganga	1	Yes	Landolphia sp.	10	497
2016-10-12	Ganga	1	None	Unknown	10	785
2016-10-13	Ganga	2	Yes	Landolphia sp.	9	93
2016-10-13	Ganga	3	Yes	Landolphia sp.	9	176
2016-10-13	Ganga	2	Yes	Landolphia sp.	9	245
2016-10-13	Ganga	2	Yes	Landolphia sp.	9	285
2016-10-13	Ganga	15	Yes	Tetrapleura tetraptera	9	395
2016-10-13	Ganga	1	Yes	Landolphia sp.	9	410
2016-10-13	Ganga	8	Yes	Landolphia sp.	9	505
2016-10-13	Ganga	1	Yes	Landolphia sp.	9	545
2016-10-13	Ganga	2	Yes	Landolphia sp.	9	720
2016-10-13	Ganga	2	Yes	Landolphia sp.	9	920
2016-10-13	Ganga	15	Yes	Tetrapleura tetraptera	9	1005
2016-10-13	Ganga	3	None	Xylopia aethiopica	9	1147
2016-10-13	Ganga	2	Yes	Saba sp.	9	1503
2016-10-13	Ganga	5	Yes	Saba sp.	9	1560
2016-10-13	Ganga	22	Yes	Microcos sp.	9	1670
2016-10-14	Ganga	1	Yes	Landolphia sp.	8	45
2016-10-14	Ganga	2	Yes	Landolphia sp.	8	153
2016-10-14	Ganga	1	Yes	Landolphia sp.	8	286
2016-10-14	Ganga	3	Yes	Unknown	8	286
2016-10-14	Ganga	3	Yes	Landolphia sp.	8	336
2016-10-14	Ganga	28	Yes	Landolphia sp.	8	377
2016-10-14	Ganga	1	Yes	Landolphia sp.	8	400
2016-10-14	Ganga	12	Yes	Landolphia sp.	8	410
2016-10-14	Ganga	1	None	Tetrapleura tetraptera	8	410
2016-10-14	Ganga	1	None	Landolphia sp.	8	493
2016-10-14	Ganga	100	Yes	Microcos sp.	8	505
2016-10-14	Ganga	1	Yes	Landolphia sp.	8	525
2016-10-14	Ganga	3	Yes	Landolphia sp.	8	897
2016-10-14	Ganga	2	Yes	Saba sp.	8	1690
2016-10-14	Ganga	25	Yes	Saba sp.	8	1706
2016-10-15	Ganga	54	Yes	Irvingia sp.	7	15
2016-10-15	Ganga	3	Yes	Landolphia sp.	7	45
2016-10-15	Ganga	26	Yes	Massularia acuminata	7	115
2016-10-15	Ganga	20	Yes	Tetrapleura tetraptera	7	145
2016-10-15	Ganga	50	Yes	Detarium macrocarpa	7	206
2016-10-15	Ganga	1	Yes	Aframomum sp.	7	245
2016-10-15	Ganga	88	Yes	Detarium macrocarpa	7	325
2016-10-15	Ganga	15	Yes	Detarium macrocarpa	7	372
2016-10-15	Ganga	33	Yes	Detarium macrocarpa	7	395
2016-10-15	Ganga	1	Yes	Landolphia sp.	7	450
2016-10-15	Ganga	53	Yes	Detarium macrocarpa	7	450
2016-10-15	Ganga	18	Yes	Detarium macrocarpa	7	490
2016-10-15	Ganga	1	Yes	Aframomum sp.	7	530
2016-10-15	Ganga	7	Yes	Tetrapleura tetraptera	7	590
2016-10-15	Ganga	12	Yes	Detarium macrocarpa	7	865
2016-10-15	Ganga	3	None	Xylopia aethiopica	7	1005
2016-10-15	Ganga	2	None	Detarium macrocarpa	7	1254
2016-10-15	Ganga	1	Yes	Marantaceae sp.	7	1655
2016-10-15	Ganga	1	Yes	Landolphia sp.	7	1684
2016-10-15	Ganga	19	Yes	Unknown	7	1827
2016-10-16	Ganga	4	Yes	Palisota sp.	6	83
2016-10-16	Ganga	50	None	Palisota sp.	6	105
2016-10-16	Ganga	27	None	Landolphia sp.	6	310
2016-10-16	Ganga	4	Yes	Palisota sp.	6	340
2016-10-16	Ganga	1	Yes	Saba sp.	6	750
2016-10-16	Ganga	10	None	Unknown	6	815
2016-10-16	Ganga	2	Yes	Detarium macrocarpa	6	1115
2016-10-16	Ganga	3	Yes	Landolphia sp.	6	1208
2016-10-16	Ganga	4	Yes	Landolphia sp.	6	1295
2016-10-16	Ganga	1	Yes	Landolphia sp.	6	1320
2016-10-17	Ganga	5	Yes	Detarium macrocarpa	5	3
2016-10-17	Ganga	3	Yes	Landolphia sp.	5	100
2016-10-17	Ganga	2	Yes	Saba sp.	5	410
2016-10-17	Ganga	6	Yes	Detarium macrocarpa	5	703
2016-10-17	Ganga	5	Yes	Detarium macrocarpa	5	856
2016-10-17	Ganga	1	Yes	Afzelia africana	5	1640
2016-10-17	Ganga	3	None	Klainedoxa gabonensis	5	1668
2016-10-18	Ganga	3	Yes	Pycnanthus angolensis	4	345
2016-10-18	Ganga	14	None	Xylopia aethiopica	4	835
2016-10-18	Ganga	1	Yes	Aframomum sp.	4	1075
2016-10-18	Ganga	25	Yes	Vitex doniana	4	1075
2016-10-19	Ganga	2	None	Ficus sp.	1	5
2016-10-19	Ganga	22	Yes	Tetrapleura tetraptera	1	55
2016-10-19	Ganga	2	Yes	Landolphia sp.	1	70
2016-10-19	Ganga	4	Yes	Landolphia sp.	1	75
2016-10-19	Ganga	2	Yes	Landolphia sp.	1	196
2016-10-19	Ganga	1	Yes	Saba sp.	1	455
2016-10-19	Ganga	1	Yes	Massularia acuminata	1	750
2016-10-19	Ganga	1	Yes	Aframomum sp.	1	790
2016-10-19	Ganga	2	Yes	Aframomum sp.	1	815
2016-10-19	Ganga	1	Yes	Aframomum sp.	1	828
2016-10-19	Ganga	15	Yes	Vitex doniana	1	850
2016-10-19	Ganga	1	None	Vitex doniana	1	965
2016-10-19	Ganga	1	None	Detarium macrocarpa	1	1005
2016-10-19	Ganga	2	Yes	Vitex doniana	1	1035
2016-10-19	Ganga	7	Yes	Vitex doniana	1	1153
2016-10-19	Ganga	6	Yes	Vitex doniana	1	1502
2016-10-19	Ganga	25	Yes	Vitex doniana	1	1702
2016-10-20	Ganga	2	Yes	Vitex doniana	3	123
2016-10-20	Ganga	1	Yes	Detarium macrocarpa	3	303
2016-10-20	Ganga	1	Yes	Aframomum	3	958
2016-10-20	Ganga	4	Yes	Massularia acuminata	3	1420
2016-10-20	Ganga	1	None	Saba sp.	2	1980
2016-10-20	Ganga	1	Yes	Mammea africana	2	1946
2016-10-20	Ganga	12	Yes	Erythrophleum sp.	2	1910
2016-10-20	Ganga	50	Yes	Detarium macrocarpa	2	950
2016-11-15	Ganga	2	None	Treculia sp.	1	15
2016-11-15	Ganga	39	Yes	Tetrapleura tetraptera	1	30
2016-11-15	Ganga	21	Yes	Detarium macrocarpa	1	270
2016-11-15	Ganga	54	Yes	Detarium macrocarpa	1	365
2016-11-15	Ganga	27	Yes	Detarium macrocarpa	1	415
2016-11-15	Ganga	2	Yes	Detarium macrocarpa	1	830
2016-11-15	Ganga	60	None	Detarium macrocarpa	1	1000
2016-11-15	Ganga	2	None	Vitex doniana	1	1155
2016-11-15	Ganga	73	Yes	Vitex doniana	1	1703
2016-11-15	Ganga	11	Yes	Detarium macrocarpa	1	1995
2016-11-16	Ganga	43	Yes	Detarium macrocarpa	2	245
2016-11-16	Ganga	21	Yes	Detarium macrocarpa	2	480
2016-11-16	Ganga	225	Yes	Detarium macrocarpa	2	945
2016-11-16	Ganga	3	Yes	Afzelia africana	2	1055
2016-11-16	Ganga	28	Yes	Detarium macrocarpa	2	1153
2016-11-16	Ganga	11	Yes	Afzelia africana	2	1160
2016-11-16	Ganga	15	Yes	Vitex doniana	2	1180
2016-11-16	Ganga	1	None	Vitex doniana	2	1320
2016-11-17	Ganga	17	Yes	Detarium macrocarpa	3	180
2016-11-17	Ganga	1	Yes	Detarium macrocarpa	3	294
2016-11-17	Ganga	80	Yes	Detarium macrocarpa	3	301
2016-11-17	Ganga	1	None	Unknown	3	972
2016-11-17	Ganga	1	Yes	Detarium macrocarpa	3	1777
2016-11-18	Ganga	1	None	Klainedoxa gabonensis	4	20
2016-11-18	Ganga	200	None	Legume	4	245
2016-11-18	Ganga	200	None	Legume	4	290
2016-11-18	Ganga	4	None	Pycnanthus angolensis	4	345
2016-11-18	Ganga	2	Yes	Marantaceae sp.	4	752
2016-11-18	Ganga	1	Yes	Marantaceae sp.	4	830
2016-11-18	Ganga	1	Yes	Marantaceae sp.	4	1115
2016-11-18	Ganga	13	None	Detarium macrocarpa	4	1117
2016-11-18	Ganga	1	None	Marantaceae sp.	4	1342
2016-11-18	Ganga	5	Yes	Detarium macrocarpa	4	1560
2016-11-18	Ganga	52	Yes	Ficus sp.	4	1965
2016-11-19	Ganga	183	Yes	Detarium macrocarpa	5	23
2016-11-19	Ganga	1	Yes	Marantaceae sp.	5	95
2016-11-19	Ganga	3	Yes	Marantaceae sp.	5	257
2016-11-19	Ganga	32	Yes	Detarium macrocarpa	5	701
2016-11-19	Ganga	6	Yes	Detarium macrocarpa	5	771
2016-11-19	Ganga	245	Yes	Detarium macrocarpa	5	853
2016-11-19	Ganga	7	None	Klainedoxa gabonensis	5	1140
2016-11-19	Ganga	1	None	Uapaca guineensis	5	1270
2016-11-19	Ganga	83	None	Pycnanthus angolensis	5	1290
2016-11-20	Ganga	130	Yes	Detarium macrocarpa	10	1100
2016-11-20	Ganga	10	None	Diospyros sp.	10	1857
2016-11-21	Ganga	150	None	Legume	9	310
2016-11-21	Ganga	46	Yes	Tetrapleura tetraptera	9	394
2016-11-21	Ganga	1	Yes	Marantaceae sp.	9	475
2016-11-21	Ganga	2	Yes	Afzelia africana	9	495
2016-11-21	Ganga	12	Yes	Afzelia africana	9	503
2016-11-21	Ganga	79	Yes	Detarium macrocarpa	9	720
2016-11-21	Ganga	30	Yes	Tetrapleura tetraptera	9	1004
2016-11-22	Ganga	100	None	Legume	8	43
2016-11-22	Ganga	2	None	Tetrapleura tetraptera	8	288
2016-11-22	Ganga	2	None	Tetrapleura tetraptera	8	410
2016-11-22	Ganga	1	None	Afzelia africana	8	413
2016-11-22	Ganga	2	Yes	Tricalysia sp.	8	465
2016-11-22	Ganga	1	Yes	Detarium macrocarpa	8	517
2016-11-22	Ganga	5	Yes	Tricalysia sp.	8	518
2016-11-22	Ganga	3	None	Pycnanthus angolensis	8	918
2016-11-22	Ganga	1	None	Marantaceae sp.	8	926
2016-11-22	Ganga	4	Yes	Palisota sp.	8	985
2016-11-22	Ganga	2	Yes	Tricalysia sp.	8	985
2016-11-22	Ganga	1	Yes	Marantaceae sp.	8	1035
2016-11-22	Ganga	13	Yes	Tetrapleura tetraptera	8	1142
2016-11-22	Ganga	1	Yes	Xylopia aethiopica	8	1180
2016-11-22	Ganga	7	Yes	Detarium macrocarpa	8	1599
2016-11-23	Ganga	1	Yes	Borassus aethiopum	7	120
2016-11-23	Ganga	70	Yes	Tetrapleura tetraptera	7	145
2016-11-23	Ganga	45	Yes	Tricalysia sp.	7	190
2016-11-23	Ganga	478	Yes	Detarium macrocarpa	7	203
2016-11-23	Ganga	254	Yes	Detarium macrocarpa	7	305
2016-11-23	Ganga	4	Yes	Marantaceae sp.	7	307
2016-11-23	Ganga	346	Yes	Detarium macrocarpa	7	369
2016-11-23	Ganga	1	Yes	Tetrapleura tetraptera	7	440
2016-11-23	Ganga	500	Yes	Detarium macrocarpa	7	447
2016-11-23	Ganga	28	Yes	Tetrapleura tetraptera	7	572
2016-11-23	Ganga	200	Yes	Detarium macrocarpa	7	855
2016-11-23	Ganga	4	None	Detarium macrocarpa	7	1255
2016-11-23	Ganga	1	Yes	Marantaceae sp.	7	1626
2016-11-23	Ganga	8	Yes	Detarium macrocarpa	7	1820
2016-11-24	Ganga	55	None	Unknown	6	135
2016-11-24	Ganga	17	Yes	Tetrapleura tetraptera	6	193
2016-11-24	Ganga	1	None	Unknown	6	435
2016-11-24	Ganga	11	Yes	Tetrapleura tetraptera	6	790
2016-11-24	Ganga	7	None	Afzelia africana	6	1035
2016-11-24	Ganga	19	Yes	Detarium macrocarpa	6	1118
2016-11-24	Ganga	15	Yes	Detarium macrocarpa	6	1266
2016-11-24	Ganga	1000	None	Ficus sp.	6	1750
2016-12-07	Ganga	4	Yes	Detarium macrocarpa	10	475
2016-12-07	Ganga	2	Yes	Marantaceae sp.	10	1099
2016-12-08	Ganga	22	Yes	Afzelia africana	9	83
2016-12-08	Ganga	20	Yes	Tetrapleura tetraptera	9	395
2016-12-08	Ganga	22	Yes	Afzelia africana	9	504
2016-12-08	Ganga	6	Yes	Marantaceae sp.	9	710
2016-12-08	Ganga	20	Yes	Detarium macrocarpa	9	725
2016-12-09	Ganga	2	Yes	Detarium macrocarpa	8	515
2016-12-09	Ganga	1	Yes	Afzelia africana	8	797
2016-12-09	Ganga	8	Yes	Tetrapleura tetraptera	8	1145
2016-12-09	Ganga	3	Yes	Marantaceae sp.	8	1260
2016-12-10	Ganga	8	None	Tetrapleura tetraptera	7	145
2016-12-10	Ganga	27	Yes	Detarium macrocarpa	7	205
2016-12-10	Ganga	1	Yes	Myrianthus arboreus	7	425
2016-12-10	Ganga	11	Yes	Detarium macrocarpa	7	855
2016-12-11	Ganga	10	Yes	Tetrapleura tetraptera	6	195
2016-12-11	Ganga	2	None	Pycnanthus angolensis	6	725
2016-12-11	Ganga	4	Yes	Afzelia africana	6	1043
2016-12-11	Ganga	7	Yes	Detarium macrocarpa	6	1115
2016-12-12	Ganga	55	Yes	Detarium macrocarpa	5	2
2016-12-12	Ganga	25	Yes	Detarium macrocarpa	5	765
2016-12-12	Ganga	51	Yes	Detarium macrocarpa	5	855
2016-12-12	Ganga	1	Yes	Klainedoxa gabonensis	5	1140
2016-12-12	Ganga	5	Yes	Afzelia africana	5	1925
2016-12-13	Ganga	4	Yes	Klainedoxa gabonensis	4	25
2016-12-13	Ganga	2	None	Unknown	4	101
2016-12-13	Ganga	4	Yes	Pycnanthus angolensis	4	345
2016-12-14	Ganga	30	Yes	Detarium macrocarpa	3	170
2016-12-14	Ganga	52	Yes	Detarium macrocarpa	3	305
2016-12-14	Ganga	1	None	Rothmania sp.	3	760
2016-12-15	Ganga	30	Yes	Detarium macrocarpa	2	440
2016-12-15	Ganga	22	Yes	Detarium macrocarpa	2	945
2016-12-15	Ganga	15	Yes	Detarium macrocarpa	2	1150
2016-12-15	Ganga	30	Yes	Gambeya sp.	2	1960
2016-12-16	Ganga	4	Yes	Tetrapleura tetraptera	1	35
2016-12-16	Ganga	15	Yes	Detarium macrocarpa	1	275
2016-12-16	Ganga	10	Yes	Detarium macrocarpa	1	375
2016-12-16	Ganga	6	Yes	Marantaceae sp.	1	414
2016-12-16	Ganga	15	Yes	Detarium macrocarpa	1	1002
2017-01-14	Ganga	1	Yes	Raphia sp.	1	100
2017-01-14	Ganga	15	Yes	Detarium macrocarpa	1	275
2017-01-14	Ganga	15	Yes	Detarium macrocarpa	1	370
2017-01-14	Ganga	6	Yes	Detarium macrocarpa	1	425
2017-01-14	Ganga	38	Yes	Detarium macrocarpa	1	997
2017-01-14	Ganga	42	Yes	Gambeya sp.	1	1472
2017-01-14	Ganga	7	Yes	Marantaceae sp.	1	1521
2017-01-14	Ganga	100	None	Legume	1	1995
2017-01-15	Ganga	10	Yes	Pycnanthus angolensis	10	1296
2017-01-16	Ganga	1	None	Tetrapleura tetraptera	9	46
2017-01-16	Ganga	8	None	Afzelia africana	9	95
2017-01-16	Ganga	1	None	Marantaceae sp.	9	502
2017-01-16	Ganga	25	Yes	Afzelia africana	9	504
2017-01-16	Ganga	15	Yes	Detarium macrocarpa	9	725
2017-01-17	Ganga	15	Yes	Ficus sp.	8	240
2017-01-17	Ganga	1	Yes	Tetrapleura tetraptera	8	270
2017-01-17	Ganga	5	Yes	Tetrapleura tetraptera	8	280
2017-01-17	Ganga	1	None	Marantaceae sp.	8	370
2017-01-17	Ganga	2	Yes	Pycnanthus angolensis	8	905
2017-01-17	Ganga	31	Yes	Irvingia sp.	8	1204
2017-01-18	Ganga	9	Yes	Tetrapleura tetraptera	7	140
2017-01-18	Ganga	1	Yes	Afzelia africana	7	324
2017-01-18	Ganga	1	Yes	Marantaceae sp.	7	475
2017-01-19	Ganga	1	Yes	Marantaceae sp.	6	90
2017-01-19	Ganga	24	Yes	Afzelia africana	6	240
2017-01-19	Ganga	6	Yes	Afzelia africana	6	385
2017-01-19	Ganga	1	Yes	Rothmania sp.	6	615
2017-01-19	Ganga	2	None	Pycnanthus angolensis	6	750
2017-01-19	Ganga	1	None	Uapaca guineensis	6	1210
2017-01-19	Ganga	2	None	Unknown	6	1450
2017-01-19	Ganga	2	Yes	Marantaceae sp.	6	1655
2017-01-19	Ganga	25	Yes	Unknown	6	1974
2017-01-20	Ganga	12	Yes	Detarium macrocarpa	5	3
2017-01-20	Ganga	3	Yes	Pycnanthus angolensis	5	304
2017-01-20	Ganga	5	Yes	Pycnanthus angolensis	5	603
2017-01-20	Ganga	4	Yes	Detarium macrocarpa	5	772
2017-01-20	Ganga	28	Yes	Detarium macrocarpa	5	855
2017-01-20	Ganga	1	None	Pycnanthus angolensis	5	1296
2017-01-20	Ganga	4	None	Afzelia africana	5	1925
2017-01-21	Ganga	1	Yes	Marantaceae sp.	3	582
2017-01-21	Ganga	2	Yes	Marantaceae sp.	3	810
2017-02-09	Ganga	3	Yes	Tetrapleura tetraptera	1	30
2017-02-09	Ganga	1	Yes	Rothmania sp.	2	1304
2017-02-09	Ganga	20	Yes	Detarium macrocarpa	2	950
2017-02-09	Ganga	5	Yes	Detarium macrocarpa	1	370
2017-02-09	Ganga	1	Yes	Detarium macrocarpa	1	395
2017-02-09	Ganga	1	Yes	Landolphia sp.	1	395
2017-02-09	Ganga	6	Yes	Detarium macrocarpa	1	420
2017-02-09	Ganga	2	Yes	Detarium macrocarpa	1	595
2017-02-09	Ganga	1	None	Diospyros sp.	1	770
2017-02-09	Ganga	1	Yes	Gambeya sp.	1	770
2017-02-09	Ganga	15	Yes	Detarium macrocarpa	1	994
2017-02-09	Ganga	1	Yes	Rubiaceae	1	1101
2017-02-09	Ganga	100	Yes	Gambeya sp.	1	1475
2017-02-09	Ganga	1	None	Uapaca guineensis	1	1550
2017-02-10	Ganga	4	Yes	Detarium macrocarpa	3	170
2017-02-10	Ganga	26	Yes	Detarium macrocarpa	3	304
2017-02-10	Ganga	2	Yes	Oncoba glauca	3	995
2017-02-10	Ganga	100	Yes	Parkia	3	1495
2017-02-10	Ganga	2	None	Swatzia sp.	2	615
2017-02-10	Ganga	33	Yes	Detarium macrocarpa	2	485
2017-02-10	Ganga	17	Yes	Detarium macrocarpa	2	240
2017-02-10	Ganga	25	Yes	Detarium macrocarpa	2	950
2017-02-10	Ganga	1	None	Swatzia (Legume)	2	620
2017-02-10	Ganga	33	Yes	Detarium macrocarpa	2	490
2017-02-10	Ganga	36	Yes	Detarium macrocarpa	2	250
2017-02-10	Ganga	10	Yes	Milicia excelsa	2	50
2017-02-10	Ganga	32	Yes	Detarium macrocarpa	3	310
2017-02-10	Ganga	1	None	Afzelia africana	3	310
2017-02-10	Ganga	1	None	Oncoba sp.	3	730
2017-02-10	Ganga	2	None	Oncoba sp.	3	995
2017-02-11	Ganga	1	None	Klainedoxa gabonensis	4	20
2017-02-11	Ganga	9	Yes	Detarium macrocarpa	4	1105
2017-02-11	Ganga	3	Yes	Marantaceae sp.	4	1825
2017-02-11	Ganga	13	Yes	Marantaceae sp.	4	1840
2017-02-11	Ganga	3	None	Pseudospondias sp.	4	1860
2017-02-11	Ganga	2	Yes	Marantaceae sp.	4	1860
2017-02-11	Ganga	1	None	Unknown	5	1990
2017-02-11	Ganga	1	None	Xylopia aethiopica	5	1925
2017-02-11	Ganga	6	Yes	Klainedoxa gabonensis	5	1695
2017-02-11	Ganga	5	Yes	Tetrapleura tetraptera	5	1295
2017-02-11	Ganga	54	Yes	Pycnanthus angolensis	5	607
2017-02-11	Ganga	15	Yes	Pycnanthus angolensis	5	300
2017-02-11	Ganga	5	Yes	Detarium macrocarpa	5	5
2017-02-11	Ganga	100	Yes	Milicia excelsa	4	170
2017-02-11	Ganga	36	None	Pycnanthus angolensis	4	340
2017-02-11	Ganga	10	None	Albizia sp.	4	610
2017-02-11	Ganga	8	Yes	Detarium macrocarpa	4	1115
2017-02-11	Ganga	3	Yes	Marantaceae sp.	4	1820
2017-02-11	Ganga	54	Yes	Milicia excelsa	4	1900
2017-02-11	Ganga	1	Yes	Klainedoxa gabonensis	5	1695
2017-02-11	Ganga	5	Yes	Klainedoxa gabonensis	5	1690
2017-02-11	Ganga	6	Yes	Tetrapleura tetraptera	5	1295
2017-02-12	Ganga	4	Yes	Tetrapleura tetraptera	6	193
2017-02-12	Ganga	3	Yes	Afzelia africana	6	254
2017-02-12	Ganga	5	Yes	Tetrapleura tetraptera	6	765
2017-02-12	Ganga	1	None	Uvaria sp.	6	1222
2017-02-12	Ganga	2	Yes	Marantaceae sp.	7	1553
2017-02-12	Ganga	1	Yes	Marantaceae sp.	7	1455
2017-02-12	Ganga	36	Yes	Detarium macrocarpa	7	895
2017-02-12	Ganga	4	Yes	Tetrapleura tetraptera	6	197
2017-02-12	Ganga	3	Yes	Afzelia africana	6	250
2017-02-12	Ganga	5	None	Detarium macrocarpa	7	890
2017-02-13	Ganga	1	Yes	Tetrapleura tetraptera	8	270
2017-02-13	Ganga	2	Yes	Pycnanthus angolensis	8	440
2017-02-13	Ganga	60	Yes	Pycnanthus angolensis	8	980
2017-02-13	Ganga	20	Yes	Irvingia sp.	8	1205
2017-02-13	Ganga	4	None	Milicia excelsa	7	545
2017-02-13	Ganga	100	Yes	Detarium macrocarpa	7	225
2017-02-13	Ganga	15	Yes	Tetrapleura tetraptera	7	150
2017-02-13	Ganga	1	None	Tetrapleura tetraptera	8	270
2017-02-13	Ganga	50	None	Pycnanthus angolensis	8	985
2017-02-13	Ganga	10	Yes	Irvingia sp.	8	1201
2017-02-14	Ganga	1	Yes	Klainedoxa gabonensis	10	1375
2017-02-14	Ganga	20	Yes	Milicia excelsa	10	180
2017-02-15	Ganga	1	Yes	Klainedoxa gabonensis	9	940
2017-02-15	Ganga	3	Yes	Afzelia africana	7	95
2017-02-15	Ganga	3	None	Afzelia africana	9	95
2017-02-18	Ganga	29	Yes	Unknown	6	1550
2017-03-13	Ganga	1	None	Lannea acida	10	103
2017-03-13	Ganga	1	None	Pycnanthus angolensis	10	254
2017-03-13	Ganga	20	Yes	Olax subscorpioidea	10	460
2017-03-13	Ganga	3	Yes	Olax subscorpioidea	10	510
2017-03-13	Ganga	1	Yes	Afzelia africana	10	625
2017-03-13	Ganga	2	None	Pseudospondias sp.	10	725
2017-03-13	Ganga	4	Yes	Olax subscorpioidea	10	790
2017-03-13	Ganga	20	Yes	Pycnanthus angolensis	10	1285
2017-03-14	Ganga	3	None	Sorindeia sp.	9	455
2017-03-14	Ganga	1	Yes	Afzelia africana	9	504
2017-03-14	Ganga	2	Yes	Tetrapleura tetraptera	9	770
2017-03-15	Ganga	30	Yes	Olax subscorpioidea	8	145
2017-03-15	Ganga	3	Yes	Olax subscorpioidea	8	155
2017-03-15	Ganga	2	Yes	Cola lateritia	8	445
2017-03-15	Ganga	55	Yes	Pycnanthus angolensis	8	980
2017-03-15	Ganga	20	Yes	Irvingia sp.	8	1203
2017-03-16	Ganga	1	Yes	Olax subscorpioidea	7	48
2017-03-17	Ganga	3	Yes	Pycnanthus angolensis	6	115
2017-03-17	Ganga	7	Yes	Tetrapleura tetraptera	6	195
2017-03-17	Ganga	1	Yes	Afzelia africana	6	247
2017-03-17	Ganga	4	Yes	Marantaceae sp.	6	690
2017-03-18	Ganga	8	Yes	Milicia excelsa	5	46
2017-03-18	Ganga	1	Yes	Irvingia sp.	5	265
2017-03-18	Ganga	1	None	Khaya sp.	5	390
2017-03-18	Ganga	50	Yes	Pycnanthus angolensis	5	595
2017-03-18	Ganga	4	Yes	Detarium macrocarpa	5	860
2017-03-18	Ganga	10	Yes	Pycnanthus angolensis	5	1301
2017-03-19	Ganga	1	Yes	Klainedoxa gabonensis	4	28
2017-03-19	Ganga	100	Yes	Pycnanthus angolensis	4	340
2017-03-19	Ganga	16	Yes	Detarium macrocarpa	4	1115
2017-03-19	Ganga	1	None	Landolphia sp.	4	1206
2017-03-19	Ganga	1	None	Landolphia sp.	4	1765
2017-03-20	Ganga	6	Yes	Detarium macrocarpa	3	170
2017-03-20	Ganga	34	Yes	Detarium macrocarpa	3	300
2017-03-20	Ganga	48	Yes	Saba sp.	3	1240
2017-03-21	Ganga	4	Yes	Detarium macrocarpa	2	252
2017-03-21	Ganga	1	Yes	Detarium macrocarpa	2	315
2017-03-21	Ganga	20	Yes	Detarium macrocarpa	2	455
2017-03-21	Ganga	25	Yes	Ficus sp.	2	531
2017-03-21	Ganga	1	None	Pseudospondias sp.	2	548
2017-03-21	Ganga	9	None	Friesodielsia sp.	2	565
2017-03-21	Ganga	12	Yes	Swatzia (Legume)	2	610
2017-03-21	Ganga	45	Yes	Detarium macrocarpa	2	945
2017-03-21	Ganga	18	None	Detarium macrocarpa	2	1153
2017-03-21	Ganga	1	Yes	Khaya sp.	2	1940
2017-03-22	Ganga	3	Yes	Detarium macrocarpa	1	273
2017-03-22	Ganga	4	Yes	Detarium macrocarpa	1	360
2017-03-22	Ganga	2	Yes	Detarium macrocarpa	1	422
2017-03-22	Ganga	100	Yes	Gambeya sp.	1	670
2017-03-22	Ganga	7	Yes	Unknown	1	890
2017-03-22	Ganga	10	Yes	Detarium macrocarpa	1	995
2017-03-22	Ganga	13	Yes	Detarium macrocarpa	1	1094
2017-03-22	Ganga	1	None	Lannea acida	1	1910
2017-03-22	Ganga	50	None	Parkia sp.	1	1997
2017-04-18	Ganga	1	None	Treculia africana	1	10
2017-04-18	Ganga	4	Yes	Cola lateritia	1	40
2017-04-18	Ganga	10	None	Unknown	1	105
2017-04-18	Ganga	13	None	Detarium macrocarpa	1	275
2017-04-18	Ganga	8	Yes	Saba commorensis	1	305
2017-04-18	Ganga	8	None	Detarium macrocarpa	1	360
2017-04-18	Ganga	10	None	Detarium macrocarpa	1	425
2017-04-18	Ganga	1	None	Pycnanthus angolensis	1	565
2017-04-18	Ganga	1	Yes	Landolphia sp.	1	625
2017-04-18	Ganga	25	None	Canarium schweinfurthii	1	650
2017-04-18	Ganga	100	Yes	Gambeya sp.	1	690
2017-04-18	Ganga	20	None	Xylopia aethiopica	1	847
2017-04-18	Ganga	20	None	Xylopia aethiopica	1	930
2017-04-18	Ganga	3	None	Detarium macrocarpa	1	1000
2017-04-18	Ganga	20	None	Xylopia aethiopica	1	1296
2017-04-18	Ganga	4	Yes	Saba commorensis	1	1423
2017-04-18	Ganga	2	None	Saba commorensis	1	1446
2017-04-18	Ganga	1	Yes	Landolphia sp.	1	1999
2017-04-19	Ganga	7	None	Cola lateritia	10	2
2017-04-19	Ganga	8	None	Cola lateritia	10	73
2017-04-19	Ganga	15	None	Cola lateritia	10	125
2017-04-19	Ganga	5	Yes	Cola lateritia	10	326
2017-04-19	Ganga	3	Yes	Marantaceae	10	360
2017-04-19	Ganga	6	Yes	Unknown	10	365
2017-04-19	Ganga	3	Yes	Landolphia sp.	10	405
2017-04-19	Ganga	2	Yes	Cola lateritia	10	405
2017-04-19	Ganga	30	None	Detarium macrocarpa	10	472
2017-04-19	Ganga	24	Yes	Landolphia sp.	10	472
2017-04-19	Ganga	4	Yes	Landolphia sp.	10	496
2017-04-19	Ganga	10	Yes	Cola lateritia	10	550
2017-04-19	Ganga	18	Yes	Rhicinodendron heudolotii	10	575
2017-04-19	Ganga	2	Yes	Myrianthus arboreus	10	622
2017-04-19	Ganga	1	Yes	Landolphia sp.	10	955
2017-04-19	Ganga	100	None	Unknown	10	1130
2017-04-19	Ganga	1	None	Landolphia sp.	10	1240
2017-04-19	Ganga	19	Yes	Pycnanthus angolensis	10	1290
2017-04-19	Ganga	1	None	Oncoba welwitschii	10	1450
2017-04-19	Ganga	6	Yes	Cola lateritia	10	1847
2017-04-19	Ganga	12	Yes	Cola lateritia	10	1875
2017-04-20	Ganga	25	Yes	Cola lateritia	9	27
2017-04-20	Ganga	28	Yes	Landolphia sp.	9	90
2017-04-20	Ganga	3	Yes	Landolphia sp.	9	105
2017-04-20	Ganga	1	Yes	Cola lateritia	9	105
2017-04-20	Ganga	1	Yes	Cola lateritia	9	253
2017-04-20	Ganga	1	Yes	Landolphia sp.	9	253
2017-04-20	Ganga	43	Yes	Cola lateritia	9	265
2017-04-20	Ganga	1	Yes	Landolphia sp.	9	396
2017-04-20	Ganga	19	None	Uapaca togoensis	9	450
2017-04-20	Ganga	4	Yes	Landolphia incerta	9	555
2017-04-20	Ganga	1	None	Landolphia sp.	9	610
2017-04-20	Ganga	1	None	Belschmeidia sp.	9	645
2017-04-20	Ganga	10	None	Detarium macrocarpa	9	715
2017-04-20	Ganga	1	Yes	Landolphia sp.	9	715
2017-04-20	Ganga	1	Yes	Pycnanthus angolensis	9	715
2017-04-20	Ganga	2	None	Pseudospondias sp.	9	715
2017-04-20	Ganga	1	None	Landolphia sp.	9	840
2017-04-20	Ganga	4	Yes	Landolphia incerta	9	896
2017-04-20	Ganga	2	Yes	Landolphia sp.	9	907
2017-04-20	Ganga	3	Yes	Landolphia incerta	9	1275
2017-04-20	Ganga	1	Yes	Landolphia sp.	9	1327
2017-04-21	Ganga	9	None	Soreindeia sp.	8	78
2017-04-21	Ganga	2	Yes	Uapaca guineensis	8	320
2017-04-21	Ganga	1	Yes	Irvingia sp.	8	331
2017-04-21	Ganga	100	Yes	Cola lateritia	8	430
2017-04-21	Ganga	20	None	Xylopia aethiopica	8	610
2017-04-21	Ganga	4	Yes	Landolphia sp.	8	655
2017-04-21	Ganga	1	Yes	Landolphia sp.	8	885
2017-04-21	Ganga	19	Yes	Pycnanthus angolensis	8	975
2017-04-21	Ganga	8	Yes	Khaya grandifolia	8	996
2017-04-21	Ganga	100	Yes	Cola lateritia	8	1015
2017-04-21	Ganga	28	Yes	Irvingia sp.	8	1203
2017-04-21	Ganga	34	None	Canarium schweinfurthii	8	1222
2017-04-21	Ganga	3	Yes	Landolphia incerta	8	1350
2017-04-21	Ganga	20	None	Xylopia aethiopica	8	1493
2017-04-21	Ganga	31	None	Xylopia aethiopica	8	1580
2017-04-21	Ganga	38	None	Canarium schweinfurthii	8	1750
2017-04-21	Ganga	1	None	Pseudospondias sp.	8	1910
2017-04-21	Ganga	10	None	Soreindeia sp.	8	1955
2017-04-22	Ganga	1	None	Myrianthus arboreus	7	10
2017-04-22	Ganga	2	None	Tetrapleura teraptera	7	146
2017-04-22	Ganga	98	None	Detarium macrocarpa	7	205
2017-04-22	Ganga	1	None	Irvingia sp.	7	205
2017-04-22	Ganga	15	None	Detarium macrocarpa	7	325
2017-04-22	Ganga	12	None	Friesodielsia sp.	7	345
2017-04-22	Ganga	13	Yes	Landolphia sp.	7	360
2017-04-22	Ganga	32	None	Detarium macrocarpa	7	410
2017-04-22	Ganga	10	Yes	Xylopia aethiopica	7	425
2017-04-22	Ganga	20	None	Xylopia aethiopica	7	486
2017-04-22	Ganga	100	Yes	Xylopia aethiopica	7	610
2017-04-22	Ganga	3	None	Landolphia incerta	7	705
2017-04-22	Ganga	20	None	Xylopia aethiopica	7	845
2017-04-22	Ganga	37	None	Detarium macrocarpa	7	850
2017-04-22	Ganga	11	Yes	Friesodielsia sp.	7	1037
2017-04-22	Ganga	3	Yes	Cola lateritia	7	1055
2017-04-22	Ganga	10	None	Pseudospondias sp.	7	1090
2017-04-22	Ganga	1	Yes	Cola lateritia	7	1130
2017-04-22	Ganga	2	Yes	Landolphia sp.	7	1204
2017-04-22	Ganga	4	None	Detarium macrocarpa	7	1252
2017-04-23	Ganga	2	Yes	Alchornea sp.	6	3
2017-04-23	Ganga	1	Yes	Alchornea sp.	6	105
2017-04-23	Ganga	3	Yes	Pycnanthus angolensis	6	120
2017-04-23	Ganga	9	Yes	Pycnanthus angolensis	6	730
2017-04-23	Ganga	2	None	Landolphia sp.	6	820
2017-04-23	Ganga	15	None	Detarium macrocarpa	6	1120
2017-04-23	Ganga	4	None	Uapaca guineensis	6	1160
2017-04-23	Ganga	6	Yes	Marantaceae	6	1230
2017-04-23	Ganga	1	None	Friesodielsia sp.	6	1300
2017-04-23	Ganga	4	None	Uapaca guineensis	6	1355
2017-04-23	Ganga	8	None	Pseudospondias sp.	6	1495
2017-04-23	Ganga	28	None	Pseudospondias sp.	6	1510
2017-04-23	Ganga	2	None	Klainedoxa gabonensis	6	1530
2017-04-23	Ganga	5	Yes	Unknown	6	1626
2017-04-23	Ganga	2	None	Staudtia sp.	6	1757
2017-04-23	Ganga	40	None	Uapaca guineensis	6	1770
2017-04-24	Ganga	4	None	Detarium macrocarpa	5	4
2017-04-24	Ganga	1	Yes	Landolphia sp.	5	22
2017-04-24	Ganga	4	None	Detarium macrocarpa	5	22
2017-04-24	Ganga	20	None	Canarium schweinfurthii	5	104
2017-04-24	Ganga	5	Yes	Pycnanthus angolensis	5	225
2017-04-24	Ganga	12	Yes	Pycnanthus angolensis	5	305
2017-04-24	Ganga	1	None	Uapaca guineensis	5	355
2017-04-24	Ganga	1	Yes	Cola lateritia	5	355
2017-04-24	Ganga	1	Yes	Khaya grandifolia	5	355
2017-04-24	Ganga	24	None	Canarium schweinfurthii	5	415
2017-04-24	Ganga	2	None	Landolphia sp.	5	454
2017-04-24	Ganga	5	Yes	Friesodielsia sp.	5	555
2017-04-24	Ganga	1	None	Landolphia sp.	5	518
2017-04-24	Ganga	50	Yes	Pycnanthus angolensis	5	600
2017-04-24	Ganga	20	None	Xylopia aethiopica	5	600
2017-04-24	Ganga	1	None	Unknown	5	615
2017-04-24	Ganga	10	None	Detarium macrocarpa	5	710
2017-04-24	Ganga	14	Yes	Landolphia sp.	5	750
2017-04-24	Ganga	4	None	Canarium schweinfurthii	5	795
2017-04-24	Ganga	7	None	Xylopia aethiopica	5	795
2017-04-24	Ganga	58	None	Detarium macrocarpa	5	852
2017-04-24	Ganga	14	Yes	Cola lateritia	5	996
2017-04-24	Ganga	3	None	Uapaca guineensis	5	1100
2017-04-24	Ganga	2	Yes	Cola lateritia	5	1205
2017-04-24	Ganga	2	Yes	Landolphia sp.	5	1245
2017-04-24	Ganga	100	Yes	Pycnanthus angolensis	5	1280
2017-04-24	Ganga	4	None	Berlinia sp.	5	1305
2017-04-24	Ganga	5	None	Soreindeia sp.	5	1335
2017-04-24	Ganga	5	Yes	Landolphia incerta	5	1335
2017-04-24	Ganga	53	None	Uapaca guineensis	5	1815
2017-04-25	Ganga	20	None	Xylopia aethiopica	4	0
2017-04-25	Ganga	1	Yes	Cola lateritia	4	66
2017-04-25	Ganga	4	Yes	Cola bicolor	4	78
2017-04-25	Ganga	100	None	Canarium schweinfurthii	4	540
2017-04-25	Ganga	30	None	Xylopia aethiopica	4	685
2017-04-25	Ganga	2	None	Detarium macrocarpa	4	885
2017-04-25	Ganga	20	None	Xylopia aethiopica	4	1054
2017-04-25	Ganga	40	None	Xylopia aethiopica	4	1078
2017-04-25	Ganga	1	Yes	Landolphia sp.	4	1115
2017-04-25	Ganga	9	None	Detarium macrocarpa	4	1115
2017-04-25	Ganga	2	None	Detarium macrocarpa	4	1328
2017-04-25	Ganga	3	None	Detarium macrocarpa	4	1560
2017-04-25	Ganga	9	Yes	Cola lateritia	4	1875
2017-04-25	Ganga	1	Yes	Berlinia sp.	4	1922
2017-04-26	Ganga	2	Yes	Landolphia sp.	3	115
2017-04-26	Ganga	20	None	Xylopia aethiopica	3	162
2017-04-26	Ganga	22	None	Detarium macrocarpa	3	162
2017-04-26	Ganga	44	None	Detarium macrocarpa	3	300
2017-04-26	Ganga	1	Yes	Landolphia incerta	3	453
2017-04-26	Ganga	2	None	Oncoba welwitschii	3	540
2017-04-26	Ganga	5	None	Landolphia incerta	3	550
2017-04-26	Ganga	2	Yes	Oncoba welwitschii	3	878
2017-04-26	Ganga	1	Yes	Landolphia incerta	3	1006
2017-04-26	Ganga	1	None	Oncoba welwitschii	3	1015
2017-04-26	Ganga	13	None	Canarium schweinfurthii	3	1154
2017-04-26	Ganga	20	None	Xylopia aethiopica	3	1310
2017-04-26	Ganga	6	Yes	Landolphia incerta	3	1425
2017-04-26	Ganga	1	Yes	Landolphia incerta	3	1605
2017-04-26	Ganga	1	Yes	Ficus sp.	3	1780
2017-04-26	Ganga	2	None	Detarium macrocarpa	3	1870
2017-04-26	Ganga	55	Yes	Landolphia incerta	3	1915
2017-04-27	Ganga	1	Yes	Cola lateritia	2	20
2017-04-27	Ganga	7	Yes	Cola lateritia	2	43
2017-04-27	Ganga	26	Yes	Landolphia incerta	2	52
2017-04-27	Ganga	2	Yes	Landolphia incerta	2	150
2017-04-27	Ganga	2	Yes	Landolphia incerta	2	190
2017-04-27	Ganga	35	None	Detarium macrocarpa	2	200
2017-04-27	Ganga	7	None	Xylopia aethiopica	2	357
2017-04-27	Ganga	7	None	Detarium macrocarpa	2	480
2017-04-27	Ganga	48	None	Pseudospondias sp.	2	547
2017-04-27	Ganga	6	None	Swatzia sp.	2	610
2017-04-27	Ganga	6	Yes	Landolphia incerta	2	615
2017-04-27	Ganga	25	None	Detarium macrocarpa	2	945
2017-04-27	Ganga	10	None	Detarium macrocarpa	2	1158
2017-04-27	Ganga	11	Yes	Saba commorensis	2	1275
2017-04-27	Ganga	5	Yes	Friesodielsia sp.	2	1307
2017-04-27	Ganga	20	None	Xylopia aethiopica	2	1451
2017-04-27	Ganga	1	None	Landolphia Sp.	2	1545
2017-04-27	Ganga	2	None	Soreindeia sp.	2	1582
2017-04-27	Ganga	2	Yes	Landolphia sp.	2	1697
2017-04-27	Ganga	20	None	Xylopia aethiopica	2	1756
2017-04-27	Ganga	1	Yes	Landolfia incerta	2	1905
2017-04-27	Ganga	15	Yes	Cola lateritia	2	1915
2017-04-27	Ganga	1	Yes	Khaya grandifolia	2	1940
2017-04-27	Ganga	1	Yes	Landolphia incerta	2	1980
2017-05-12	Ganga	2	Yes	Cola lateritia	10	102
2017-05-12	Ganga	1	Yes	Marantaceae	10	305
2017-05-12	Ganga	6	Yes	Landolphia sp.	10	410
2017-05-12	Ganga	16	Yes	Landolphia sp.	10	480
2017-05-12	Ganga	8	Yes	Landolphia sp.	10	550
2017-05-12	Ganga	1	Yes	Myrianthus arboreus	10	620
2017-05-12	Ganga	2	None	Berlinia sp.	10	640
2017-05-12	Ganga	3	Yes	Landolphia sp.	10	804
2017-05-12	Ganga	5	Yes	Landolphia sp.	10	902
2017-05-12	Ganga	2	Yes	Landolphia sp.	10	995
2017-05-12	Ganga	1	Yes	Myrianthus arboreus	10	1005
2017-05-12	Ganga	3	None	Detarium macrocarpa	10	1125
2017-05-12	Ganga	1	Yes	Landolphia sp.	10	1230
2017-05-12	Ganga	2	Yes	Landolphia sp.	10	1350
2017-05-12	Ganga	4	None	Pseudospondias sp.	10	1390
2017-05-12	Ganga	35	Yes	Cola lateritia	10	1875
2017-05-12	Ganga	4	None	Canarium schweinfurthii	10	1915
2017-05-12	Ganga	1	None	Tabernaemontana	9	1275
2017-05-12	Ganga	3	Yes	Landolphia sp.	9	1050
2017-05-12	Ganga	14	Yes	Landolphia sp.	9	1025
2017-05-12	Ganga	1	Yes	Tetrapleura teraptera	9	1003
2017-05-12	Ganga	10	Yes	Landolphia sp.	9	925
2017-05-12	Ganga	2	Yes	Landolphia sp.	9	897
2017-05-12	Ganga	7	None	Detarium macrocarpa	9	725
2017-05-12	Ganga	5	Yes	Landolphia sp.	9	590
2017-05-12	Ganga	4	Yes	Landolphia sp.	9	550
2017-05-12	Ganga	3	Yes	Landolphia sp.	9	475
2017-05-12	Ganga	1	Yes	Alchornea sp.	9	475
2017-05-12	Ganga	3	Yes	Landolphia sp.	9	100
2017-05-12	Ganga	23	Yes	Cola lateritia	9	25
2017-05-13	Ganga	2	None	Xylopia aethiopica	8	205
2017-05-13	Ganga	60	Yes	Cola lateritia	8	225
2017-05-13	Ganga	1	Yes	Myrianthus arboreus	8	336
2017-05-13	Ganga	2	Yes	Landolphia sp.	8	390
2017-05-13	Ganga	3	Yes	Landolphia sp.	8	428
2017-05-13	Ganga	19	Yes	Cola lateritia	8	430
2017-05-13	Ganga	10	Yes	Xylopia aethiopica	8	615
2017-05-13	Ganga	6	Yes	Landolphia sp.	8	875
2017-05-13	Ganga	50	Yes	Cola lateritia	8	1005
2017-05-13	Ganga	4	Yes	Landolphia sp.	8	1175
2017-05-13	Ganga	1	Yes	Xylopia aethiopica	8	1425
2017-05-13	Ganga	3	None	Xylopia aethiopica	8	1480
2017-05-13	Ganga	100	None	Xylopia aethiopica	8	1507
2017-05-13	Ganga	12	None	Canarium schweinfurthii	8	1750
2017-05-13	Ganga	2	Yes	Landolphia sp.	8	1930
2017-05-13	Ganga	15	Yes	Landolphia sp.	8	1955
2017-05-13	Ganga	20	None	Detarium macrocarpa	7	1250
2017-05-13	Ganga	1	Yes	Landolphia Sp.	7	1250
2017-05-13	Ganga	12	Yes	Landolphia Sp.	7	1204
2017-05-13	Ganga	16	Yes	Cola lateritia	7	1055
2017-05-13	Ganga	6	Yes	Landolphia Sp.	7	1005
2017-05-13	Ganga	8	Yes	Xylopia aethiopica	7	960
2017-05-13	Ganga	28	None	Detarium macrocarpa	7	855
2017-05-13	Ganga	15	Yes	Xylopia aethiopica	7	855
2017-05-13	Ganga	5	Yes	Xylopia aethiopica	7	760
2017-05-13	Ganga	50	Yes	Xylopia aethiopica	7	670
2017-05-13	Ganga	30	None	Xylopia aethiopica	7	547
2017-05-13	Ganga	40	None	Detarium macrocarpa	7	460
2017-05-13	Ganga	26	None	Detarium macrocarpa	7	405
2017-05-13	Ganga	9	Yes	Landolphia Sp.	7	405
2017-05-13	Ganga	18	None	Detarium macrocarpa	7	375
2017-05-13	Ganga	10	Yes	Landolphia Sp.	7	375
2017-05-13	Ganga	4	None	Detarium macrocarpa	7	340
2017-05-13	Ganga	28	None	Detarium macrocarpa	7	220
2017-05-14	Ganga	1	None	Landolphia Sp.	6	15
2017-05-14	Ganga	12	None	Ficus sp.	6	280
2017-05-14	Ganga	2	Yes	Landolphia Sp.	6	710
2017-05-14	Ganga	15	None	Detarium macrocarpa	6	1125
2017-05-14	Ganga	3	None	Uapaca guineensis	6	1175
2017-05-14	Ganga	38	Yes	Pseudospondias sp.	6	1445
2017-05-14	Ganga	20	None	Pseudospondias sp.	6	1515
2017-05-14	Ganga	5	None	Klainedoxa gabonensis	6	1520
2017-05-14	Ganga	27	Yes	Staudtia sp.	6	1750
2017-05-14	Ganga	4	Yes	Landolphia Sp.	6	1975
2017-05-14	Ganga	19	Yes	Landolphia Sp.	5	1923
2017-05-14	Ganga	19	None	Uapaca guineensis	5	1820
2017-05-14	Ganga	2	Yes	Landolphia Sp.	5	1800
2017-05-14	Ganga	8	Yes	Xylopia aethiopica	5	1560
2017-05-14	Ganga	10	Yes	Landolphia Sp.	5	1340
2017-05-14	Ganga	7	Yes	Landolphia Sp.	5	1245
2017-05-14	Ganga	64	None	Detarium macrocarpa	5	960
2017-05-14	Ganga	30	Yes	Xylopia aethiopica	5	840
2017-05-14	Ganga	42	Yes	Xylopia aethiopica	5	780
2017-05-14	Ganga	26	Yes	Xylopia aethiopica	5	560
2017-05-14	Ganga	5	Yes	Landolphia Sp.	5	260
2017-05-14	Ganga	15	None	Canarium schweinfurthii	5	105
2017-05-14	Ganga	7	None	Detarium macrocarpa	5	10
2017-05-14	Ganga	1	None	Landolphia Sp.	5	10
2017-05-15	Ganga	4	Yes	Alchornea sp.	4	4
2017-05-15	Ganga	2	Yes	Landolphia sp.	4	128
2017-05-15	Ganga	16	None	Ficus sp.	4	140
2017-05-15	Ganga	16	Yes	Landolphia sp.	4	140
2017-05-15	Ganga	1	Yes	Landolphia sp.	4	445
2017-05-15	Ganga	100	None	Canarium schweinfurthii	4	540
2017-05-15	Ganga	1	Yes	Landolphia sp.	4	615
2017-05-15	Ganga	4	Yes	Myrianthus arboreus	4	640
2017-05-15	Ganga	17	None	Xylopia aethiopica	4	680
2017-05-15	Ganga	3	None	Detarium macrocarpa	4	1125
2017-05-15	Ganga	1	Yes	Berlinia sp.	4	1900
2017-05-15	Ganga	33	Yes	Landolphia sp.	3	1950
2017-05-15	Ganga	6	Yes	Landolphia sp.	3	1420
2017-05-15	Ganga	1	Yes	Landolphia sp.	3	1206
2017-05-15	Ganga	2	Yes	Cola lateritia	3	1045
2017-05-15	Ganga	1	None	Oncoba welwitschii	3	997
2017-05-15	Ganga	2	None	Berlinia sp.	3	976
2017-05-15	Ganga	1	None	Oncoba welwitschii	3	930
2017-05-15	Ganga	6	Yes	Landolphia sp.	3	895
2017-05-15	Ganga	4	Yes	Landolphia sp.	3	870
2017-05-15	Ganga	1	Yes	Landolphia sp.	3	570
2017-05-15	Ganga	20	None	Detarium macrocarpa	3	310
2017-05-15	Ganga	1	Yes	Landolphia sp.	3	295
2017-05-15	Ganga	18	None	Detarium macrocarpa	3	175
2017-05-15	Ganga	4	Yes	Landolphia sp.	3	80
2017-05-16	Ganga	4	Yes	Cola lateritia	2	27
2017-05-16	Ganga	1	Yes	Myrianthus arboreus	2	99
2017-05-16	Ganga	16	None	Detarium macrocarpa	2	250
2017-05-16	Ganga	6	None	Detarium macrocarpa	2	485
2017-05-16	Ganga	4	None	Detarium macrocarpa	2	955
2017-05-16	Ganga	3	None	Detarium macrocarpa	2	1170
2017-05-16	Ganga	1	Yes	Landolphia sp.	2	1585
2017-05-16	Ganga	20	None	Unknown	2	1730
2017-05-16	Ganga	50	Yes	Cola lateritia	2	1925
2017-05-16	Ganga	2	Yes	Khaya grandifolia	2	1943
2017-05-16	Ganga	15	Yes	Xylopia aethiopica	1	1960
2017-05-16	Ganga	1	Yes	Landolphia sp.	1	1715
2017-05-16	Ganga	4	Yes	Xylopia aethiopica	1	1670
2017-05-16	Ganga	2	Yes	Landolphia sp.	1	1550
2017-05-16	Ganga	4	None	Xylopia aethiopica	1	1295
2017-05-16	Ganga	1	Yes	Landolphia sp.	1	775
2017-05-16	Ganga	19	Yes	Landolphia sp.	1	695
2017-05-16	Ganga	7	Yes	Landolphia sp.	1	675
2017-05-16	Ganga	6	None	Canarium schweinfurthii	1	675
2017-05-16	Ganga	15	Yes	Landolphia sp.	1	610
2017-05-16	Ganga	4	None	Pseudospondias sp.	1	503
2017-05-16	Ganga	10	None	Detarium macrocarpa	1	402
2017-05-16	Ganga	7	None	Detarium macrocarpa	1	398
2017-05-16	Ganga	4	None	Detarium macrocarpa	1	270
2017-05-16	Ganga	5	Yes	Oncoba welwitschii	1	95
2017-06-18	Ganga	3	Yes	Landolphia Sp.	10	478
2017-06-18	Ganga	6	Yes	Landolphia Sp.	10	501
2017-06-18	Ganga	3	Yes	Landolphia Sp.	10	620
2017-06-18	Ganga	1	Yes	Myrianthus arboreus	10	628
2017-06-18	Ganga	4	Yes	Landolphia Sp.	10	810
2017-06-18	Ganga	6	Yes	Landolphia Sp.	10	870
2017-06-18	Ganga	7	Yes	Landolphia Sp.	10	905
2017-06-18	Ganga	9	Yes	Landolphia Sp.	10	920
2017-06-18	Ganga	8	None	Detarium macrocarpa	10	1125
2017-06-18	Ganga	4	None	Maniphyton ??	10	1180
2017-06-18	Ganga	26	Yes	Landolphia Sp.	10	1207
2017-06-18	Ganga	17	Yes	Xylopia aethiopica	10	1230
2017-06-18	Ganga	4	Yes	Landolphia Sp.	10	1230
2017-06-18	Ganga	2	Yes	Xylopia aethiopica	10	1260
2017-06-18	Ganga	18	Yes	Landolphia Sp.	10	1310
2017-06-18	Ganga	3	Yes	Landolphia Sp.	10	1352
2017-06-18	Ganga	100	Yes	Unknown	10	1395
2017-06-18	Ganga	3	Yes	Oncoba welwitschii	10	1449
2017-06-18	Ganga	10	Yes	Landolphia Sp.	10	1465
2017-06-18	Ganga	4	Yes	Landolphia Sp.	10	1540
2017-06-18	Ganga	6	Yes	Landolphia Sp.	10	1610
2017-06-18	Ganga	16	Yes	Xylopia aethiopica	10	1740
2017-06-18	Ganga	2	None	Canarium schweinfurthii	10	1905
2017-06-19	Ganga	3	Yes	Landolphia Sp.	9	10
2017-06-19	Ganga	2	Yes	Landolphia Sp.	9	24
2017-06-19	Ganga	6	Yes	Landolphia Sp.	9	96
2017-06-19	Ganga	1	None	Myrianthus arboreus	9	149
2017-06-19	Ganga	100	Yes	Sapindaceae sp.	9	260
2017-06-19	Ganga	500	Yes	Sapindaceae sp.	9	300
2017-06-19	Ganga	1	None	Myrianthus arboreus	9	335
2017-06-19	Ganga	1	Yes	Landolphia Sp.	9	405
2017-06-19	Ganga	4	Yes	Landolphia Sp.	9	445
2017-06-19	Ganga	100	None	Uapaca guineensis	9	450
2017-06-19	Ganga	20	Yes	Landolphia Sp.	9	515
2017-06-19	Ganga	4	Yes	Landolphia Sp.	9	555
2017-06-19	Ganga	7	None	Uapaca guineensis	9	555
2017-06-19	Ganga	35	Yes	Landolphia Sp.	9	590
2017-06-19	Ganga	1	Yes	Landolphia Sp.	9	705
2017-06-19	Ganga	13	None	Detarium macrocarpa	9	720
2017-06-19	Ganga	1	Yes	Landolphia Sp.	9	920
2017-06-19	Ganga	1	Yes	Myrianthus arboreus	9	920
2017-06-19	Ganga	5	Yes	Landolphia Sp.	9	940
2017-06-19	Ganga	2	Yes	Myrianthus arboreus	9	1230
2017-06-19	Ganga	1	Yes	Landolphia Sp.	9	1240
2017-06-19	Ganga	36	Yes	Landolphia Sp.	9	1320
2017-06-20	Ganga	50	Yes	Xylopia aethiopica	8	26
2017-06-20	Ganga	1	None	Landolphia sp.	8	193
2017-06-20	Ganga	100	Yes	Ficus sp.	8	228
2017-06-20	Ganga	9	Yes	Myrianthus arboreus	8	330
2017-06-20	Ganga	16	Yes	Landolphia sp.	8	415
2017-06-20	Ganga	3	Yes	Landolphia sp.	8	505
2017-06-20	Ganga	10	Yes	Xylopia aethiopica	8	505
2017-06-20	Ganga	33	Yes	Landolphia sp.	8	450
2017-06-20	Ganga	2	Yes	Landolphia sp.	8	1010
2017-06-20	Ganga	15	Yes	Landolphia sp.	8	1340
2017-06-20	Ganga	100	Yes	Sapindaceae sp.	8	1470
2017-06-20	Ganga	1	None	Xylopia aethiopica	8	1535
2017-06-20	Ganga	3	Yes	Xylopia aethiopica	8	1590
2017-06-20	Ganga	4	Yes	Landolphia sp.	8	1775
2017-06-20	Ganga	4	Yes	Landolphia sp.	8	1954
2017-06-21	Ganga	1	Yes	Myrianthus arboreus	7	15
2017-06-21	Ganga	1	Yes	Landolphia sp.	7	46
2017-06-21	Ganga	23	None	Detarium macrocarpa	7	220
2017-06-21	Ganga	20	None	Detarium macrocarpa	7	330
2017-06-21	Ganga	25	None	Detarium macrocarpa	7	375
2017-06-21	Ganga	50	None	Detarium macrocarpa	7	450
2017-06-21	Ganga	9	Yes	Landolphia sp.	7	485
2017-06-21	Ganga	5	None	Xylopia aethiopica	7	548
2017-06-21	Ganga	1	Yes	Myrianthus arboreus	7	608
2017-06-21	Ganga	4	Yes	Landolphia sp.	7	645
2017-06-21	Ganga	2	None	Xylopia aethiopica	7	655
2017-06-21	Ganga	18	None	Detarium macrocarpa	7	875
2017-06-21	Ganga	1	None	Xylopia aethiopica	7	875
2017-06-21	Ganga	10	Yes	Xylopia aethiopica	7	910
2017-06-21	Ganga	4	Yes	Landolphia sp.	7	946
2017-06-21	Ganga	6	None	Xylopia aethiopica	7	1025
2017-06-21	Ganga	5	Yes	Landolphia sp.	7	1155
2017-06-21	Ganga	45	Yes	Landolphia sp.	7	1200
2017-06-21	Ganga	12	Yes	Landolphia sp.	7	1715
2017-06-22	Ganga	3	None	Myrianthus arboreus	6	1
2017-06-22	Ganga	50	Yes	Sapindaceae sp.	6	335
2017-06-22	Ganga	1	None	Afzelia africana	6	380
2017-06-22	Ganga	15	Yes	Sapindaceae sp.	6	447
2017-06-22	Ganga	100	Yes	Sapindaceae sp.	6	480
2017-06-22	Ganga	100	Yes	Sapindaceae sp.	6	530
2017-06-22	Ganga	50	Yes	Ficus sp.	6	653
2017-06-22	Ganga	6	Yes	Landolphia Sp.	6	821
2017-06-22	Ganga	1	Yes	Landolphia Sp.	6	948
2017-06-22	Ganga	6	None	Uapaca guineensis	6	1354
2017-06-22	Ganga	50	Yes	Pseudospondias sp.	6	1445
2017-06-22	Ganga	6	None	Klainedoxa gabonensis	6	1525
2017-06-22	Ganga	50	Yes	Dacryodes sp.	6	1585
2017-06-22	Ganga	15	Yes	Englerophyton sp.	6	1746
2017-06-22	Ganga	6	Yes	Staudtia sp.	6	1755
2017-06-22	Ganga	5	None	Uapaca guineensis	6	1755
[truncated: 5,643 more rows]
