# Supplementary material for: Ecological correlates of chimpanzee termite fishing behavior in Mbam & Djerem National Park, Cameroon
Source: Ecol Evol. 2024 Jul 24;14(7):e70080. doi: 10.1002/ece3.70080 (PMC11268952; doi:10.1002/ece3.70080)
Supplement: Supplementary file 1 — Appendix S1 [file ECE3-14-e70080-s001.zip › 5_SoilData.xlsx]

## Sheet: Sheet1
Mound	Mtype	Transect	Meter	Date	Sample Type	Month	Soil pH	Initial Soil Weight (g)	Dry Soil Weight (g)	Water Weight (g)	Water Content
A	UN	8	1750	2022-06-14	B	Jun	4.7	4.757	3.689	1.068	0.224511
A	UN	8	1750	2022-06-14	S	Jun	6.2	4.93	3.868	1.062	0.215416
B	UN	3	850	2022-06-15	B	Jun	4.3	7.13	5.277	1.853	0.259888
B	UN	3	850	2022-06-15	S	Jun	6.3	8.03	6.679	1.351	0.168244
C	UN	6	350	2022-06-14	B	Jun	7	4.246	3.132	1.114	0.262365
C	UN	6	350	2022-06-14	S	Jun	7.2	5.991	4.466	1.525	0.254548
E	AE	3	900	2022-06-15	B	Jun	4.9	6.751	5.838	0.913	0.135239
E	AE	3	900	2022-06-15	S	Jun	6.5	6.579	5.524	1.055	0.160359
F	AE	1	1475	2022-06-15	B	Jun	5	6.878	5.286	1.592	0.231463
F	AE	1	1475	2022-06-15	S	Jun	6.5	6.103	5.07	1.033	0.169261
H	AE	2	1200	2022-06-19	B	Jun	6.4	6.244	5.003	1.241	0.198751
H	AE	2	1200	2022-06-19	S	Jun	6.7	5.123	4.213	0.91	0.17763
I	AE	2	650	2022-06-19	B	Jun	6.4	5.252	3.842	1.41	0.268469
I	AE	2	650	2022-06-19	S	Jun	5.2	7.558	5.923	1.635	0.216327
A	UN	8	1750	2022-08-15	B	Aug	5.6	7.491	5.701	1.79	0.238953
A	UN	8	1750	2022-08-15	S	Aug	5.7	4.537	3.588	0.949	0.209169
B	UN	3	850	2022-08-20	B	Aug	6.5	5.28	3.93	1.35	0.255682
B	UN	3	850	2022-08-20	S	Aug	6.4	6.605	5.485	1.12	0.169569
C	UN	6	350	2022-08-14	B	Aug	6.9	5.117	4.784	0.333	0.0650772
C	UN	6	350	2022-08-14	S	Aug	7.1	5.553	4.675	0.878	0.158113
E	AE	3	900	2022-08-20	B	Aug	6.4	4.636	4.358	0.278	0.0599655
E	AE	3	900	2022-08-20	S	Aug	6.5	3.521	2.788	0.733	0.208179
F	AE	1	1475	2022-08-13	B	Aug	6.4	7.969	6.954	1.015	0.127369
F	AE	1	1475	2022-08-13	S	Aug	6.5	3.801	3.017	0.784	0.206262
H	AE	2	1200	2022-08-13	B	Aug	6.4	4.039	3.758	0.281	0.0695717
H	AE	2	1200	2022-08-13	S	Aug	6.8	5.469	4.835	0.634	0.115926
I	AE	2	650	2022-08-13	B	Aug	6.7	5.474	4.074	1.4	0.255754
I	AE	2	650	2022-08-13	S	Aug	6.6	6.44	5.767	0.673	0.104503
A	UN	8	1750	2022-10-13	B	Oct	6.3	5.704	4.402	1.302	0.228261
A	UN	8	1750	2022-10-13	S	Oct	6	5.787	4.762	1.025	0.177121
B	UN	3	850	2022-10-17	B	Oct	6.6	6.799	5.708	1.091	0.160465
B	UN	3	850	2022-10-17	S	Oct	6.4	6.342	5.472	0.87	0.137181
C	UN	6	350	2022-10-15	B	Oct	7	5.842	4.821	1.021	0.174769
C	UN	6	350	2022-10-15	S	Oct	7.1	5.853	5.09	0.763	0.13036
E	AE	3	900	2022-10-17	B	Oct	6.8	7.826	6.636	1.19	0.152057
E	AE	3	900	2022-10-17	S	Oct	6.3	9.72	8.012	1.708	0.17572
F	AE	1	1475	2022-10-19	B	Oct	7.1	4.81	3.731	1.079	0.224324
F	AE	1	1475	2022-10-19	S	Oct	6.8	5.401	4.483	0.918	0.169969
H	AE	2	1200	2022-10-18	B	Oct	6.5	5.636	4.875	0.761	0.135025
H	AE	2	1200	2022-10-18	S	Oct	6.8	7.099	6.184	0.915	0.128891
I	AE	2	650	2022-10-18	B	Oct	6.7	6.756	5.233	1.523	0.225429
I	AE	2	650	2022-10-18	S	Oct	6.7	8.057	6.335	1.722	0.213727
A	UN	8	1750	2022-12-12	B	Dec	6.1	4.278	3.854	0.424	0.0991117
A	UN	8	1750	2022-12-12	S	Dec	5.7	5.602	4.867	0.735	0.131203
B	UN	3	850	2022-12-17	B	Dec	6.5	7.855	7.207	0.648	0.0824952
B	UN	3	850	2022-12-17	S	Dec	6.3	6.513	5.762	0.751	0.115308
C	UN	6	350	2022-12-14	B	Dec	6.8	6.844	6.407	0.437	0.0638515
C	UN	6	350	2022-12-14	S	Dec	6.7	6.736	6.056	0.68	0.10095
E	AE	3	900	2022-12-17	B	Dec	6.9	5.564	4.93	0.634	0.113947
E	AE	3	900	2022-12-17	S	Dec	6.6	6.236	5.806	0.43	0.0689545
F	AE	1	1475	2022-12-17	B	Dec	7.2	6.714	6.001	0.713	0.106196
F	AE	1	1475	2022-12-17	S	Dec	6.5	5.068	4.776	0.292	0.0576164
H	AE	2	1200	2022-12-18	B	Dec	6.4	9.969	8.851	1.118	0.112148
H	AE	2	1200	2022-12-18	S	Dec	6.6	7.403	6.331	1.072	0.144806
I	AE	2	650	2022-12-18	B	Dec	6.6	5.211	4.452	0.759	0.145653
I	AE	2	650	2022-12-18	S	Dec	6.5	6.627	5.566	1.061	0.160103
A	UN	8	1750	2023-02-11	B	Feb	6.6	7.224	6.38	0.844	0.116833
A	UN	8	1750	2023-02-11	S	Feb	6.5	6.726	6.144	0.582	0.0865299
B	UN	3	850	2023-02-15	B	Feb	7.1	4.738	4.416	0.322	0.0679612
B	UN	3	850	2023-02-15	S	Feb	6.3	4.34	4.147	0.193	0.04447
C	UN	6	350	2023-02-18	B	Feb	7.1	4.799	4.571	0.228	0.0475099
C	UN	6	350	2023-02-18	S	Feb	6.8	6.246	5.596	0.65	0.104067
E	AE	3	900	2023-02-15	B	Feb	6.4	4.126	3.729	0.397	0.0962191
E	AE	3	900	2023-02-15	S	Feb	6.2	7.989	7.098	0.891	0.111528
F	AE	1	1475	2023-02-10	B	Feb	7	7.815	7.184	0.631	0.0807422
F	AE	1	1475	2023-02-10	S	Feb	6.5	7.41	6.778	0.632	0.0852901
H	AE	2	1200	2023-02-12	B	Feb	6.6	5.315	4.676	0.639	0.120226
H	AE	2	1200	2023-02-12	S	Feb	6.3	4.664	4.405	0.259	0.0555317
I	AE	2	650	2023-02-12	B	Feb	6.9	7.578	6.739	0.839	0.110715
I	AE	2	650	2023-02-12	S	Feb	6.8	7.211	6.462	0.749	0.103869
