# Supplementary material for: Ecological correlates of chimpanzee termite fishing behavior in Mbam & Djerem National Park, Cameroon
Source: Ecol Evol. 2024 Jul 24;14(7):e70080. doi: 10.1002/ece3.70080 (PMC11268952; doi:10.1002/ece3.70080)
Supplement: Supplementary file 1 — Appendix S1 [file ECE3-14-e70080-s001.zip › 6_DataForAnalysis.xlsx]

## Sheet: Sheet1
Month	Season	Fishing.Bin	Tpres	Tact	MeanTemp	MeanPrecip	Fruit Availability	Preferred Fruit Availability
Jan	Dry	No	2.85714	284.82	24.16	13.42	529.4	80
Feb	Dry	No	3.14286	265.962	25.74	25.09	997.8	120
Mar	Little Rainy	Yes	5.85714	407.936	26.71	86.26	1108.4	1897
Apr	Little Rainy	Yes	7.57143	-	26.82	130.03	1358.4	889
May	Little Rainy	Yes	6.71429	386.556	25.81	172.67	2064.8	952
Jun	Little Rainy	Yes	7.66667	433.465	24.68	176.25	2589.2	1366
Jul	Big Rainy	Yes	5.57143	408.544	23.85	175.15	3773.4	1624
Aug	Big Rainy	No	2.66667	335.994	23.61	232.66	3520.6	1125
Sep	Big Rainy	No	3.42857	388.44	23.94	260	3371.8	1618
Oct	Big Rainy	Yes	5.14286	355.784	24.51	222.61	1852	135
Nov	Dry	No	4.14286	503.382	24.62	74.05	3052.75	1053
Dec	Dry	No	3.28571	329.434	23.99	18.41	847	1
