# Supplementary material for: Ecological correlates of chimpanzee termite fishing behavior in Mbam & Djerem National Park, Cameroon
Source: Ecol Evol. 2024 Jul 24;14(7):e70080. doi: 10.1002/ece3.70080 (PMC11268952; doi:10.1002/ece3.70080)
Supplement: Supplementary file 1 — Appendix S1 [file ECE3-14-e70080-s001.zip › Ecological Correlates of Termite Fishing Seasonality.R]

#---
#title: "Ecological Correlates of Termite Fishing Seasonality"
#author: "Andres-Bray" 
#date: "06/13/2023"
#---

library(car)
library(Hmisc)
library(dplyr)
library(ggplot2)
library(ggsignif)
library(ggpubr)
setwd("/Users/tylerab/Desktop/R Files/") ##set appropriate working directory

fish<-read.table("Fishing1.csv",header=TRUE,sep=",")##read data into R
str(fish)##check
head(fish)##check2
summary(fish)##Look at some descriptives


###Check Normality
ggdensity(fish$Tpres, 
          main = "Density plot of Termite Presence",
          xlab = "Termite Presence Score")
ggqqplot(fish$Tpres)
shapiro.test(fish$Tpres)

ggdensity(fish$Tac, 
          main = "Density plot of Termite Activity",
          xlab = "Termite Activity Score")
ggqqplot(fish$Tact)
shapiro.test(fish$Tact)

ggdensity(fish$MeanTemp, 
          main = "Density plot of Average Monthly Temp",
          xlab = "Mean Monthly Temperature (C)")
ggqqplot(fish$MeanTemp)
shapiro.test(fish$MeanTemp)

ggdensity(fish$MeanPrecip, 
          main = "Density plot of Average Monthly Rainfall",
          xlab = "Mean Monthly Rainfall (mm)")
ggqqplot(fish$MeanPrecip)
shapiro.test(fish$MeanPrecip)

ggdensity(fish$Preferred.Fruit.Availability, 
          main = "Density plot of Preferred Fruit Availability",
          xlab = "Mean Preferred Fruit Availability")
ggqqplot(fish$Preferred.Fruit.Availability)
shapiro.test(fish$Preferred.Fruit.Availability)

###Fishing boxplots
Fplot1<-ggplot(fish, aes(x=Fishing.Bin, y=Tpres)) + 
  geom_boxplot(color=c("wheat4","wheat2"),fill=c("white","white"),alpha=0.8,lwd=1.5) + 
  xlab("") + ylab("") + ylim(0,8.5) +
  theme(text = element_text(family = "Arial", size = 30), panel.background = element_rect(colour = "black", fill =  "white"))
Fplot1 + 
  geom_signif(comparisons = list(c("Yes","No")),
              step_increase=0.1,
              test = "t.test",
              textsize = 6,
              map_signif_level=c("***"=0.001,"**"=0.01,"*"=0.05,"."=0.1,"ns"=5.0))

Fplot2<-ggplot(fish, aes(x=Fishing.Bin, y=Tact)) + 
  geom_boxplot(color=c("orange4","orange2"),fill=c("white","white"),alpha=0.8) + 
  xlab("Chimpanzee Termite Fishing") + ylab("") + ylim(0,600) +
  theme(text = element_text(family = "Times New Roman", size = 30), panel.background = element_rect(colour = "black", fill =  "white"))
Fplot2 + 
  geom_signif(comparisons = list(c("Yes","No")),
              step_increase=0.2,
              test = "t.test",
              y_position = 575,
              textsize = 6,
              map_signif_level=c("***"=0.001,"**"=0.01,"*"=0.05,"."=0.1,"ns"=5.0))

Fplot3<-ggplot(fish, aes(x=Fishing.Bin, y=MeanTemp)) + 
  geom_boxplot(color=c("sienna4","sienna2"),fill=c("white","white"),alpha=0.8) + 
  xlab("") + ylab("") + ylim(23.5,27.5) +
  theme(text = element_text(family = "Times New Roman", size = 30), panel.background = element_rect(colour = "black", fill =  "white"))
Fplot3 + 
  geom_signif(comparisons = list(c("Yes","No")),
              step_increase=0.1,
              test = "t.test",
              y_position = 27,
              textsize = 6,
              map_signif_level=c("***"=0.001,"**"=0.01,"*"=0.05,"ns"=0.1,"ns"=5.0))

Fplot4<-ggplot(fish, aes(x=Fishing.Bin, y=MeanPrecip)) + 
  geom_boxplot(color=c("steelblue4","steelblue3"),fill=c("white","white"),alpha=0.8) + 
  xlab("") + ylab("") + ylim(0,300) +
  theme(text = element_text(family = "Times New Roman", size = 30), panel.background = element_rect(colour = "black", fill =  "white"))
Fplot4 + 
  geom_signif(comparisons = list(c("Yes","No")),
              step_increase=0.1,
              test = "t.test",
              y_position = 275,
              textsize = 6,
              map_signif_level=c("***"=0.001,"**"=0.01,"*"=0.05,"."=0.1,"ns"=5.0))

Fplot5<-ggplot(fish, aes(x=Fishing.Bin, y=Preferred.Fruit.Availability)) + 
  geom_boxplot(color=c("deeppink4","deeppink2"),fill=c("white","white"),alpha=0.8) + 
  xlab("") + ylab("") + ylim(0,2100) +
  theme(text = element_text(family = "Times New Roman", size = 30), panel.background = element_rect(colour = "black", fill =  "white"))
Fplot5 + 
  geom_signif(comparisons = list(c("Yes","No")),
              step_increase=0.1,
              test = "t.test",
              y_position = 1920,
              textsize = 6,
              map_signif_level=c("***"=0.001,"**"=0.01,"*"=0.05,"."=0.1,"ns"=5.0))


###Season boxplots
Splot1<-ggplot(fish, aes(x=Season, y=Tpres)) + 
  geom_boxplot(color=c("wheat4","wheat3","wheat2"),fill=c("white","white","white"),alpha=0.8) + 
  xlab("") + ylab("") +
  theme(text = element_text(family = "Times New Roman", size = 20), panel.background = element_rect(colour = "black", fill =  "white"))
Splot1 + 
  geom_signif(comparisons = list(c("Big Rainy","Little Rainy"),c("Big Rainy","Dry"),c("Little Rainy","Dry")),
              step_increase=0.1,
              test = "t.test",
              map_signif_level=c("***"=0.001,"**"=0.01,"*"=0.05,"."=0.1,"ns"=5.0))

Splot2<-ggplot(fish, aes(x=Season, y=Tact)) + 
  geom_boxplot(color=c("orange4","orange3","orange1"),fill=c("white","white","white"),alpha=0.8) + 
  xlab("") + ylab("") + ylim(200,600) +
  theme(text = element_text(family = "Times New Roman", size = 20), panel.background = element_rect(colour = "black", fill =  "white"))
Splot2 + 
  geom_signif(comparisons = list(c("Big Rainy","Little Rainy"),c("Big Rainy","Dry"),c("Little Rainy","Dry")),
              step_increase=0.1,
              test = "t.test",
              map_signif_level=c("***"=0.001,"**"=0.01,"*"=0.05,"."=0.1,"ns"=5.0))

Splot3<-ggplot(fish, aes(x=Season, y=MeanTemp)) + 
  geom_boxplot(color=c("sienna4","sienna3","sienna1"),fill=c("white","white","white"),alpha=0.8) + 
  xlab("") + ylab("") + ylim(23.5,28) +
  theme(text = element_text(family = "Times New Roman", size = 20), panel.background = element_rect(colour = "black", fill =  "white"))
Splot3 + 
  geom_signif(comparisons = list(c("Big Rainy","Little Rainy"),c("Big Rainy","Dry"),c("Little Rainy","Dry")),
              step_increase=0.1,
              test = "t.test",
              map_signif_level=c("***"=0.001,"**"=0.01,"*"=0.05,"."=0.1,"ns"=5.0))

Splot4<-ggplot(fish, aes(x=Season, y=MeanPrecip)) + 
  geom_boxplot(color=c("steelblue4","steelblue3","steelblue1"),fill=c("white","white","white"),alpha=0.8) + 
  xlab("") + ylab("") +
  theme(text = element_text(family = "Times New Roman", size = 20), panel.background = element_rect(colour = "black", fill =  "white"))
Splot4 + 
  geom_signif(comparisons = list(c("Big Rainy","Little Rainy"),c("Big Rainy","Dry"),c("Little Rainy","Dry")),
              step_increase=0.1,
              test = "t.test",
              map_signif_level=c("***"=0.001,"**"=0.01,"*"=0.05,"."=0.1,"ns"=5.0))

Splot5<-ggplot(fish, aes(x=Season, y=Preferred.Fruit.Availability)) + 
  geom_boxplot(color=c("deeppink4","deeppink3","deeppink2"),fill=c("white","white","white"),alpha=0.8) + 
  xlab("") + ylab("") + ylim(0,2500) +
  theme(text = element_text(family = "Times New Roman", size = 20), panel.background = element_rect(colour = "black", fill =  "white"))
Splot5 + 
  geom_signif(comparisons = list(c("Big Rainy","Little Rainy"),c("Big Rainy","Dry"),c("Little Rainy","Dry")),
              step_increase=0.1,
              test = "t.test",
              map_signif_level=c("***"=0.001,"**"=0.01,"*"=0.05,"."=0.1,"ns"=5.0))

###t test for fishing
fres <- t.test(Tpres ~ Fishing.Bin, data = fish, alternative = "two.sided")
fres
fres1 <- t.test(Tact ~ Fishing.Bin, data = fish, alternative = "two.sided")
fres1
fres2 <- t.test(MeanTemp ~ Fishing.Bin, data = fish, alternative = "two.sided")
fres2
fres3 <- t.test(MeanPrecip ~ Fishing.Bin, data = fish, alternative = "two.sided")
fres3
fres4 <-t.test(Preferred.Fruit.Availability ~ Fishing.Bin, data = fish, alternative = "two.sided")
fres4

###ANOVA tests for season
sres <- aov(Tpres ~ Season, data = fish)
summary(sres)
sres1 <- aov(Tact ~ Season, data = fish)
summary(sres1)
sres2 <- aov(MeanTemp ~ Season, data = fish)
summary(sres2)
sres3 <- aov(MeanPrecip ~ Season, data = fish)
summary(sres3)
sres4 <- aov(Preferred.Fruit.Availability ~ Season, data = fish)
summary(sres4)


###temp and presence
plot(fish$MeanTemp,fish$Tpres)
abline(lm(Tpres~MeanTemp,data=fish))
summary(lm(Tpres~MeanTemp,data=fish))

###draw quadratric trendline
# fit the model
glm.fit = glm(Tpres~poly(MeanPrecip,2), data=fish)

# create 100 x-values based on min/max of plotted values
minMax = range(fish$MeanPrecip)
xVals = seq(minMax[1],minMax[2], len = 100) 

# Use predict based on a dataframe containing 'horsepower'
yVals = predict(glm.fit, newdata = data.frame(MeanPrecip = xVals))
plot(fish$MeanPrecip,fish$Tpres)
lines(xVals, yVals)

# MPseudo R-squared values from glm
library(pscl)
pR2(glm.fit)

### Multiple regression for presence and ecological variables
summary(lm(Tpres~I(log(MeanTemp))+MeanPrecip+I(MeanPrecip^2), data=fish))
summary(lm(Tpres~MeanTemp+I(MeanTemp^2)+MeanPrecip+I(MeanPrecip^2), data=fish))
